# Supplementary material for: Tooth Decay Promotes Senescence in Dental Pulp Stem Cells, Modifying Their Biological and Proteomic Profiles
Source: J Cell Physiol. 2026 Apr 15;241(4):e70172. doi: 10.1002/jcp.70172 (PMC13084213; doi:10.1002/jcp.70172)
Supplement: Supplementary file 1 — Supplementary File: jcp70172‐sup‐0001‐Supplementary_File_1.xlsx. [file JCP-241-0-s001.xlsx]

## Sheet: WC_DIFF_EXP_GENES
	protein	log2_fold_change	p_value_-log10	significant
1	MAP4K4	101049264039772	113153209037177	FALSE
2	TRIP12	0.686942687413874	257674929547053	FALSE
3	HIST2H2BE	0.615361297112031	415459428798471	TRUE
4	TOMM40	0.563859771208794	374727994457112	TRUE
5	HIST2H3PS2	0.562739295214405	296538178007179	FALSE
6	MT2A	0.556191226847581	181260052195567	FALSE
7	IRF2BP2	0.538002069141031	350546459512698	TRUE
8	HMGN2	0.52930096336431	0.909392351560908	FALSE
9	TOMM22	0.520801751629941	288228534977621	FALSE
10	PTMA	0.507724015597907	220614528818002	FALSE
11	ZNF185	0.468737722559977	52721864594554	TRUE
12	NUP50	0.456931276590952	136055798223059	FALSE
13	DAZAP1	0.454637315122641	233266982334423	FALSE
14	CAP1	0.450004376855269	214264859114619	FALSE
15	CD59	0.445318421450281	438740114433569	TRUE
16	PGM2	0.444994406977536	246823671522883	FALSE
17	SNRPG	0.406130646548418	0.563885795152663	FALSE
18	SUN2	0.404114356597718	396881447108642	FALSE
19	NUP205	0.401944965007541	0.249287675595449	FALSE
20	MT1E	0.400880967351297	179250776975745	FALSE
21	GTF2F1	0.399176906714176	0.920502905689774	FALSE
22	RRM2	0.394072758166502	136167406816192	FALSE
23	TFRC	0.391616903097363	340917439315484	FALSE
24	FDPS	0.380093983166727	1692185237464	FALSE
25	RPL22	0.375191902904035	448978571742158	FALSE
26	GIGYF2	0.371768498571745	197979955024865	FALSE
27	SNRPF	0.361797848927665	243010047190214	FALSE
28	PSIP1	0.360144974471272	19554194144117	FALSE
29	DNAJB4	0.348047216289105	208917457996476	FALSE
30	CPNE1	0.345367943708652	191158619476074	FALSE
31	HIST2H2AB	0.333197912721401	280910064077666	FALSE
32	TALDO1	0.330195569483159	445061528380359	FALSE
33	HMGB2	0.327158927410437	222106194645299	FALSE
34	RPL7L1	0.324232873779481	180896053775695	FALSE
35	FADD	0.32369879357584	187361337071438	FALSE
36	CNBP	0.3186782522427	40304061705879	FALSE
37	PALLD	0.316258434503235	510872624248398	FALSE
38	RAB21	0.312838336007497	203738115963621	FALSE
39	CNN3	0.301799964863511	624082745681978	FALSE
40	EIF3K	0.29896164954055	289945687471839	FALSE
41	SUPT16H	0.295511212024749	446967662944974	FALSE
42	PSMB3	0.288248266367662	210458764503739	FALSE
43	FHL3	0.28756857941239	169601068283256	FALSE
44	UFM1	0.287205137927957	156948315313286	FALSE
45	NUP188	0.285195973283219	111272788066564	FALSE
46	MSH6	0.282231782052945	232992032149813	FALSE
47	HIST1H1C	0.281676220961497	260382617100362	FALSE
48	RPL36	0.279530803564123	301848465491339	FALSE
49	TMOD3	0.279506691662359	310838192088002	FALSE
50	STOM	0.278529083312812	215030453047728	FALSE
51	SMCHD1	0.276111959098246	155650034321183	FALSE
52	PSMD3	0.275799355247097	287049851453722	FALSE
53	GLUL	0.275416391548818	204199419047685	FALSE
54	RALY	0.275245504860617	252565445122236	FALSE
55	LRRFIP1	0.269269213801801	191722298481395	FALSE
56	AXL	0.267822282118807	104191222466545	FALSE
57	IPO7	0.265661962856921	0.823356923220984	FALSE
58	ABRACL	0.26486375600062	193592315446775	FALSE
59	TRA2B	0.259951977878007	265268041713631	FALSE
60	SRP14	0.259611322433349	142380664034269	FALSE
61	EPHA2	0.254347229229827	17275067276666	FALSE
62	RPL18A	0.254323102869471	2579018868265	FALSE
63	TTLL12	0.253646775107459	167830230527982	FALSE
64	YBX1	0.25154094287771	314439172434053	FALSE
65	RPS20	0.251402149273993	270754598353826	FALSE
66	SMARCE1	0.250173095544094	213419188407365	FALSE
67	EMG1	0.249709439567161	172146427614418	FALSE
68	NAT10	0.248893965974782	198954517003731	FALSE
69	ITGA2	0.248645159373732	165307166118836	FALSE
70	TUBG1	0.24746704191025	220403587705611	FALSE
71	ACADM	0.247324430290716	215404581798362	FALSE
72	RAC2	0.244213859388221	259947874508005	FALSE
73	NOP56	0.244137248015408	413470812830225	FALSE
74	API5	0.243056604730315	154215334405722	FALSE
75	TPP2	0.242170279665942	189425752292113	FALSE
76	AOX1	0.242073180573703	100448781433606	FALSE
77	SARNP	0.242042747406543	143393657012725	FALSE
78	SNRPC	0.241147719497066	290778779608984	FALSE
79	NAB2	0.240304073493139	136153755688634	FALSE
80	KRAS	0.239220932038885	139157349245336	FALSE
81	ATP1B1	0.237814723154994	153240152281717	FALSE
82	GSR	0.236531824138055	30697990594255	FALSE
83	CKB	0.236005221648755	187111302818274	FALSE
84	PSMB5	0.231693193933657	156304733722223	FALSE
85	DARS	0.229994126740108	210055944277858	FALSE
86	RPL28	0.229526561716259	114571674180741	FALSE
87	RAB8A	0.227878170953918	0.799093796110299	FALSE
88	POLR2L	0.226873313615087	160885442597982	FALSE
89	MRPL13	0.225499087815034	0.426392510899223	FALSE
90	SLC25A6	0.22334069825736	424628474523836	FALSE
91	RPS27A	0.222459398338756	300484360741263	FALSE
92	RBMX	0.222343783428766	1975174469206	FALSE
93	NOP58	0.221777894823356	447323165063494	FALSE
94	CAPN2	0.220549616343503	207185834601556	FALSE
95	HACD3	0.220292532323368	137172916064104	FALSE
96	PPAN-P2RY11	0.220033591599606	0.776719586329808	FALSE
97	PDIA3	0.216574690059474	0.46226410875349	FALSE
98	GNL3	0.215682176033798	0.910380479794762	FALSE
99	CSNK2A1	0.215679049906848	117938045147606	FALSE
100	EHD4	0.215149787865364	209641694276858	FALSE
101	PSMD8	0.214126173755398	131255030305298	FALSE
102	SQSTM1	0.213179518341873	225836187478618	FALSE
103	TPM3	0.212955392868679	15074213761551	FALSE
104	PRRC2C	0.210921049579236	145805645436598	FALSE
105	PPP1R13L	0.20909328384367	103919157215787	FALSE
106	GOLGA2	0.207924429703521	162151132333897	FALSE
107	IDH3A	0.207693344215567	122188473502451	FALSE
108	ADIRF	0.205947162072775	0.854891325054351	FALSE
109	LAMTOR5	0.204154929053102	177230874045178	FALSE
110	PPP1R14B	0.203479712049244	100691509661003	FALSE
111	CD97	0.202037861653672	112446820796695	FALSE
112	RPL26	0.201554186898008	216748863831579	FALSE
113	CACYBP	0.201249199144849	301701245441767	FALSE
114	DDX56	0.20098648933174	115886863573431	FALSE
115	RPL36A	0.200520564637316	195105326638555	FALSE
116	PDAP1	0.200356635518707	0.486945466258752	FALSE
117	ZFP36L1	0.200153467386851	108585223983952	FALSE
118	ACTG1	0.198547333409877	303042794732346	FALSE
119	RPS28	0.197264065336391	171259267004498	FALSE
120	SLC25A5	0.196752469269814	0.838856545173255	FALSE
121	RPL37A	0.194779543814096	123432930303693	FALSE
122	RAB5C	0.194187335877313	263082997696913	FALSE
123	SRSF7	0.19372006303178	147774628557806	FALSE
124	RPL34	0.192845551186329	0.501527006660813	FALSE
125	CTNNB1	0.19235282859932	133657243562725	FALSE
126	MRTO4	0.192337906330442	0.714047214145882	FALSE
127	FAM50A	0.192032861735269	134490371925327	FALSE
128	CPSF6	0.191760179964721	154101402134741	FALSE
129	HNRNPH3	0.190832099412251	115407228275422	FALSE
130	GPS1	0.189541171662006	206104757066438	FALSE
131	NDUFA10	0.188754838531752	104709626342071	FALSE
132	EIF3B	0.18862259609894	245191000463509	FALSE
133	SNRPD2	0.187504210599263	0.737092371351987	FALSE
134	NACA	0.187456719483155	20852858898574	FALSE
135	MYO1B	0.187204207168071	267459211115927	FALSE
136	TXNRD1	0.187197298281877	311915815221437	FALSE
137	LRRC59	0.186401168878401	289427816472775	FALSE
138	UBE2T	0.186357154190071	115317431737607	FALSE
139	COX6B1	0.185875295699237	154435143759986	FALSE
140	CNN2	0.184814050090175	231178881464871	FALSE
141	PTBP1	0.184083281761726	339462446518674	FALSE
142	SET	0.184057993934086	188784218463979	FALSE
143	PRPF40A	0.184039421425613	110432816546791	FALSE
144	PFKM	0.182598014789999	151279199428709	FALSE
145	ANXA7	0.182510715591045	215215103149998	FALSE
146	PPP2CA	0.182495302299555	108976522533443	FALSE
147	SRSF11	0.182371136703706	155724993302663	FALSE
148	MRPL45	0.180648735512632	213470997020692	FALSE
149	PQBP1	0.180505156640885	15611907473366	FALSE
150	ACP1	0.180006939178034	0.935242979173214	FALSE
151	PRPSAP1	0.178833263377925	208738280100325	FALSE
152	TGM2	0.178251147113615	368012553043652	FALSE
153	HIST2H2BF	0.177928406315072	215043787115282	FALSE
154	APEX1	0.176503430079404	135034170085816	FALSE
155	FLNB	0.176286253185074	331343345941077	FALSE
156	CNPY2.1	0.175734405693435	0.684616848682345	FALSE
157	EIF1AX	0.174823956140642	141824203419045	FALSE
158	BASP1	0.174610138032014	209167732554893	FALSE
159	HDHD1	0.17436364162125	157766301441176	FALSE
160	NCEH1	0.17341853183061	176780983011364	FALSE
161	ACTL6A	0.173345002562247	144947254319846	FALSE
162	PDLIM5	0.172440137216864	227924371720582	FALSE
163	DNAJC7	0.172339236922014	177839272816541	FALSE
164	TPM1	0.172070060429663	266341600147222	FALSE
165	ABHD12	0.171522359403202	13355060971242	FALSE
166	SNX3	0.171360227033539	0.842294723969698	FALSE
167	PARVA	0.170990056513377	104042662201176	FALSE
168	KIF11	0.1708902365929	145578768249107	FALSE
169	MAT2B	0.170846702711421	178689078404253	FALSE
170	TXNL1	0.169476327593628	211854872817262	FALSE
171	ADAM9	0.168822439038179	180449419268111	FALSE
172	DDX3X	0.168750826962754	187146425890525	FALSE
173	POLDIP3	0.168286026256069	14375406102695	FALSE
174	GPX8	0.16800564209338	0.63217247234158	FALSE
175	RIC8A	0.167772125679971	0.954039693482865	FALSE
176	AP3B1	0.16757452674605	0.648298457093254	FALSE
177	DDX17	0.165981727547541	294426668693016	FALSE
178	RBM12	0.165624260444371	108254418852722	FALSE
179	AKAP11	0.164031438146958	0.171339091924935	FALSE
180	RPL14	0.163653552635751	146306060021693	FALSE
181	RSL1D1	0.163162182255014	182907647274327	FALSE
182	ILF2	0.162976971904172	259912509468535	FALSE
183	FAM96B	0.16201610255332	137195744215177	FALSE
184	PHAX	0.16103960286509	138301181975592	FALSE
185	MARCKS	0.160768732133175	0.827967504078402	FALSE
186	PRPF19	0.160282449564967	234362278749511	FALSE
187	KPNA2	0.15947938463796	259803018474311	FALSE
188	RAB3GAP1	0.159415373669862	0.824061942467402	FALSE
189	ACAT2	0.159411882235085	168571830861826	FALSE
190	FUBP3	0.158884863514407	0.777679443919233	FALSE
191	DDX39B	0.158776965674939	215131335124724	FALSE
192	RPL8	0.158532045950921	225492159870612	FALSE
193	PDLIM1	0.158453611405935	230471765919097	FALSE
194	DHX9	0.158277679295812	204699590351907	FALSE
195	EMC1	0.157990990257971	122144296340262	FALSE
196	BCCIP	0.157947289687774	160140229480727	FALSE
197	HPRT1	0.157914831017425	143954477654294	FALSE
198	BLMH	0.157675915471899	0.911676790862438	FALSE
199	PSMB7	0.157225991396755	128570487374433	FALSE
200	DSTN	0.156408975969484	203967729923683	FALSE
201	PMVK	0.15611733107305	130838590284501	FALSE
202	DDX5	0.15597747945737	286151196566662	FALSE
203	RALA	0.155028017426664	111135816429189	FALSE
204	HIST2H3A	0.154315326390794	172808806022981	FALSE
205	MYBBP1A	0.154115845514669	148857448131784	FALSE
206	UCHL5	0.153906403415744	175307742627348	FALSE
207	FMNL3	0.152566207235575	164282123366031	FALSE
208	SNTB2	0.152139804588499	135770835473213	FALSE
209	RRAS	0.151548684197749	0.87645182929015	FALSE
210	LUC7L	0.151496499343724	195774916193365	FALSE
211	DPYSL3	0.15072294979471	181391769631662	FALSE
212	CPPED1	0.150574497610982	143977480529861	FALSE
213	ZC3H14	0.150057835878748	125942091194159	FALSE
214	EZR	0.150046405769634	210722445993787	FALSE
215	SNX12	0.149976779606389	0.501342197441358	FALSE
216	HSPA6	0.149954425429701	0.932925030342936	FALSE
217	MYCBP	0.149607455183249	0.963946195238316	FALSE
218	ASNA1	0.147885475101559	141193043450126	FALSE
219	MCM2	0.147846601360085	182044216228553	FALSE
220	RPSA	0.147576975723599	235278987940737	FALSE
221	ERLIN1	0.145901309669352	146564454148092	FALSE
222	HLA-A	0.145532922418587	0.925121417698261	FALSE
223	QARS	0.145491789570734	162706646415757	FALSE
224	RPS10	0.143834743666947	192969738464636	FALSE
225	SF3B5	0.14361923012101	12596507816151	FALSE
226	NOC2L	0.143011162151716	148310635147502	FALSE
227	SLC1A5	0.142789500308535	113513263285251	FALSE
228	AKAP8	0.14220076349287	14493469100381	FALSE
229	GMPPB	0.142085092003361	139043038217476	FALSE
230	COPS4	0.141852944717426	0.97624784806951	FALSE
231	RPS2	0.141656953423627	124727460709503	FALSE
232	H2AFX	0.140984798547255	0.822201129694899	FALSE
233	PSMA4	0.140980791071364	178628742193708	FALSE
234	TIMM13	0.140517906159456	0.947945785662734	FALSE
235	MRPL11	0.139959481010669	24655912439449	FALSE
236	ELAC2	0.139804364257602	0.568104300337511	FALSE
237	H3F3B	0.139339341403613	0.393502895411993	FALSE
238	VTA1	0.1392700344235	148094198212492	FALSE
239	HIP1	0.138871544732755	0.615948938940687	FALSE
240	CDC2	0.138640034735046	142064792880477	FALSE
241	HDAC2	0.138354213332708	0.424251830685738	FALSE
242	RPS14	0.136350219252073	0.812220541063113	FALSE
243	RPL31	0.136267795603633	0.916384150359584	FALSE
244	SH3BP4	0.136230422446701	0.585908496993168	FALSE
245	GFPT1	0.136126107010403	178787597566877	FALSE
246	HNRNPA2B1	0.136113148365382	171481353328865	FALSE
247	AKT1S1	0.135419606125033	0.559830995410825	FALSE
248	EEF1A1	0.135282270851061	24656264949171	FALSE
249	RPS5	0.135250606023391	213631367725328	FALSE
250	SYNCRIP	0.135155762177643	250733448490869	FALSE
251	NUP155	0.13501841739115	207397618227647	FALSE
252	STT3B	0.134920827348228	0.557623628093448	FALSE
253	UFC1	0.134910480351529	149332276763721	FALSE
254	PPP2R2A	0.134008810223728	109725759531875	FALSE
255	KPNA6	0.133626237569818	0.562523892916424	FALSE
256	POLR2I	0.133013087363491	126525297094052	FALSE
257	LLPH	0.132883769089171	0.774600249040982	FALSE
258	CORO1C	0.13284512585888	195954150443188	FALSE
259	KRT18	0.132081817679341	0.999548044808746	FALSE
260	COLGALT1	0.131417432027458	169890869154212	FALSE
261	PPP2R5D	0.130840345523463	0.824180175265446	FALSE
262	CLIP1	0.129996352729398	0.816746566948014	FALSE
263	SYAP1	0.129912486169955	15338201605031	FALSE
264	TIA1	0.129854984358328	137347243969595	FALSE
265	TTC1	0.129365556287693	13083747857167	FALSE
266	ABCE1	0.129327294880266	122341858320393	FALSE
267	HSD17B12	0.127912925793654	138640526514116	FALSE
268	DRG1	0.1278469014548	0.564211216087182	FALSE
269	PSMD4	0.127730172555619	122715996670969	FALSE
270	RPL3	0.127665397846162	105671957346471	FALSE
271	EMD	0.127512536307279	11966648047786	FALSE
272	RBM14	0.127508374472063	0.995207896828726	FALSE
273	HIST1H1D	0.127277677281452	1134391468963	FALSE
274	FUBP1	0.127099296532361	103582152491654	FALSE
275	PTMS	0.12697604554733	0.255514249469209	FALSE
276	VASP	0.126697234018799	105376090002394	FALSE
277	EFHD2	0.126468388680131	0.646899865838269	FALSE
278	WDR3	0.126073127954458	0.595059542781263	FALSE
279	SEC61B	0.125881999885582	0.393514767018318	FALSE
280	HNRNPR	0.125574590754894	124792483638396	FALSE
281	PDCD11	0.125097869531356	121854614760878	FALSE
282	NOP16	0.124991293891041	126580997483409	FALSE
283	ATL2	0.124532156901841	185889611438941	FALSE
284	NEXN	0.123916358650733	0.936417602589284	FALSE
285	MRPS36	0.123808568483801	0.714658522114298	FALSE
286	RAB14	0.123535416364899	171548645048971	FALSE
287	LYAR	0.122949540039839	0.336164142767042	FALSE
288	EIF2B3	0.122617738692433	114459461184736	FALSE
289	ANXA6	0.122587893902743	231895219667751	FALSE
290	ENDOD1	0.121875477133605	0.260557921404295	FALSE
291	PPP5C	0.121840854064523	0.840318160766867	FALSE
292	RCC2	0.121734795630703	0.554618849154413	FALSE
293	XRCC6	0.121223357528445	190526339247684	FALSE
294	CD44	0.121203760804203	121001983268992	FALSE
295	COX5B	0.121080837921886	101185516926642	FALSE
296	CTNNA1	0.120712729932043	217350204008853	FALSE
297	EIF2D	0.120668995783955	100586981165011	FALSE
298	CAPG	0.120309714935088	0.301764316287627	FALSE
299	RPLP1	0.119774742177835	0.9257220086509	FALSE
300	POLE3	0.119621166454566	0.688790211908323	FALSE
301	EIF6	0.119079130007792	105104519107621	FALSE
302	VPS4B	0.11872192470752	0.248769119538036	FALSE
303	OAT	0.118629974394185	0.846297187189638	FALSE
304	TKT	0.118104230291774	146638231074216	FALSE
305	LMO7	0.118012772775892	150849197591371	FALSE
306	ARPC4-TTLL3	0.117384983093899	186838622053979	FALSE
307	VPS26A	0.117350677959001	0.387850505138967	FALSE
308	MCM6	0.116939436727158	119005947367269	FALSE
309	RASA1	0.116770239269048	0.431234688237717	FALSE
310	HNRNPM.1	0.116334812779431	172436490407918	FALSE
311	GRB2	0.116326114949594	0.35688102712403	FALSE
312	SMARCC1	0.115936391934593	0.526857420144524	FALSE
313	DOHH	0.115891054529285	0.464575516865226	FALSE
314	PNPT1	0.115227095672632	0.742541072743157	FALSE
315	COPB2	0.115162927582832	0.806821999621906	FALSE
316	YWHAB	0.11486056225265	0.525519699833476	FALSE
317	CTGF	0.114644642937352	0.790312331766458	FALSE
318	MPST	0.113864265267782	0.399286254598535	FALSE
319	GNPNAT1	0.113735662659074	104344126594354	FALSE
320	PAFAH1B1	0.113352498130794	130540158972529	FALSE
321	YWHAZ	0.113259048703888	165223588984596	FALSE
322	EIF1B	0.112912178660403	0.949344741700249	FALSE
323	PES1	0.112879457104439	0.826947201273979	FALSE
324	SPARC	0.112770496912416	0.352787688622107	FALSE
325	CALU	0.112614317292721	132825909224873	FALSE
326	DDX21	0.112514822431436	209041541527879	FALSE
327	ABCF2	0.111795998517433	161597179176224	FALSE
328	SMTN	0.111630563260404	0.904314676253651	FALSE
329	XPO1	0.111539344263978	108869848107362	FALSE
330	FAM195B	0.111040227568173	0.63785837004774	FALSE
331	TXLNA	0.11098933031281	0.957682810790799	FALSE
332	EIF3C	0.110890499531992	218571911777099	FALSE
333	HNRNPA1	0.11076899780306	136424246637839	FALSE
334	PRCC	0.110767560760358	0.297623309472117	FALSE
335	EIF3M	0.110602526582211	107584197276686	FALSE
336	NUTF2	0.110426589663199	0.847910815423219	FALSE
337	SEC23B	0.110410064654232	0.444507454475659	FALSE
338	MACF1	0.110188166269317	0.349182146772601	FALSE
339	GIPC1	0.110133105320982	0.865593031069589	FALSE
340	SSRP1	0.110006501912615	139522134898633	FALSE
341	EEF2	0.1099113017295	156844010139812	FALSE
342	DHFR	0.109671120456238	0.392507723884956	FALSE
343	IVD	0.109529267880905	0.424284242741649	FALSE
344	UAP1	0.109443553236584	168067198170441	FALSE
345	NLN	0.109441334221529	0.615614020491192	FALSE
346	CELF1	0.109185769284455	14261749290944	FALSE
347	HMBS	0.108538133793049	0.579786114779232	FALSE
348	UBA2	0.108493738040996	0.745211074706771	FALSE
349	ANP32A	0.108056763629339	0.889300423962005	FALSE
350	AP1G1	0.107199552571894	101967524958048	FALSE
351	SEH1L	0.106911420138688	0.63620123706929	FALSE
352	RRP12	0.106033851259648	0.570550269586723	FALSE
353	S100A4	0.105613995740555	0.656914998597818	FALSE
354	PML	0.10554372252501	0.830975993822554	FALSE
355	AP2S1	0.10537876822924	0.642338765887822	FALSE
356	BTF3	0.105325794552353	105480915905007	FALSE
357	NUCB2	0.105249223761266	100145664389386	FALSE
358	PSMD13	0.105190227750654	0.783717871903301	FALSE
359	NES	0.104975674271913	181236493796276	FALSE
360	DUT	0.10471938721858	0.917277138461414	FALSE
361	TARDBP	0.103551840972813	0.915631642126906	FALSE
362	MTCH2	0.10350997052201	0.732115623825042	FALSE
363	IMPA1	0.103164964277818	10722536828884	FALSE
364	TXNDC5	0.103145104541021	0.959084684692257	FALSE
365	SFPQ	0.103018283958001	108844794510698	FALSE
366	RSU1	0.102737143115228	0.434589667254569	FALSE
367	DDX42	0.102690894708218	0.856747237998983	FALSE
368	HNRNPL	0.102335477268081	176529553064999	FALSE
369	SHC1	0.102306981042522	0.398210522664252	FALSE
370	PSMB8	0.10217276208658	0.688442052783339	FALSE
371	PEA15	0.102095979605785	100832380284341	FALSE
372	NOB1	0.101691326838425	125169781781877	FALSE
373	HNRNPA0	0.101358346523183	15738143592157	FALSE
374	RPL5	0.100986454272089	104481062023404	FALSE
375	NUDC	0.10088656318195	0.78236010556781	FALSE
376	HIST1H1B	0.100696182161592	0.616344515519254	FALSE
377	TUBB6	0.100545646543477	0.972304640943036	FALSE
378	LAMC1	0.100461748364049	0.484374199373857	FALSE
379	HNRNPC	0.100186458555662	102925997539857	FALSE
380	NRD1	0.0997769389019432	0.306369891726286	FALSE
381	DNAJA1	0.0997346268894006	185383856324455	FALSE
382	RPS7	0.0993308979567153	160738790995269	FALSE
383	MYL6	0.0992564371868419	100567842629431	FALSE
384	PFKP	0.099159101514136	108469867424877	FALSE
385	EIF2S3	0.0989147386669895	0.838792271721228	FALSE
386	NDUFA13	0.0988226719039496	0.556153699111343	FALSE
387	RBM17	0.0986290695563383	0.792381459553746	FALSE
388	PTGES3	0.0984274706623474	0.658400713539276	FALSE
389	EDF1	0.0984041925500279	108960947437531	FALSE
390	TGFB1I1	0.0983146081382316	0.5630538553723	FALSE
391	IGF2BP2	0.09817544321605	132320599456749	FALSE
392	NLE1	0.0979671132773969	0.562930216491136	FALSE
393	LIMA1	0.0975367960850875	0.754722764951758	FALSE
394	CAP1.1	0.0974022812493587	137944195679861	FALSE
395	RPS3	0.0973879007744571	131007980539963	FALSE
396	ENG	0.0971189415754292	0.565744366512358	FALSE
397	DUSP3	0.0968925647934391	0.812975534455496	FALSE
398	GEMIN5	0.0968276655674298	0.534029615976855	FALSE
399	MTDH	0.096747647340365	109879986287193	FALSE
400	FIP1L1	0.0967208326769455	0.82025719825999	FALSE
401	DAP3	0.0964533995430088	162456612295464	FALSE
402	CSRP1	0.0962330823205573	0.904735206812059	FALSE
403	NONO	0.0962315647490826	130348009129777	FALSE
404	FHL2	0.0961533439639624	0.907491207693618	FALSE
405	ARPC3	0.0960465919487312	0.874179518918691	FALSE
406	HN1	0.0958229350313076	0.677145077812915	FALSE
407	CPSF7	0.095660508731207	0.61246986575138	FALSE
408	NSUN2	0.0952632763407593	0.865275448915663	FALSE
409	PA2G4	0.0948486883330162	155196066526972	FALSE
410	MT-ATP8	0.0947979793904192	0.992419611369492	FALSE
411	CDC42EP1	0.0947064546862606	0.0803204300091482	FALSE
412	GLTP	0.0940333555202351	0.400375119909479	FALSE
413	NUDT21	0.0937467869679871	0.644927119159802	FALSE
414	RPL23	0.0932874468129157	100746996842194	FALSE
415	MDH1	0.0930732280822504	0.58030790924613	FALSE
416	PSMD12	0.0928881709662726	0.759802498607013	FALSE
417	MMS19	0.0928359594375809	0.355403994541385	FALSE
418	RPL23A	0.0925086803227693	0.723887398063621	FALSE
419	ARFGAP3	0.0924808663679695	147801949004642	FALSE
420	PRDX3	0.0921309920115938	140990860390671	FALSE
421	ERP44	0.0920624262140066	0.856946587899207	FALSE
422	ARHGAP18	0.0920560267586055	0.648606090334975	FALSE
423	RPS23	0.0919775164079546	0.603886921868095	FALSE
424	CAPNS1	0.0918804066109455	0.193690010808197	FALSE
425	RPS12	0.0916266038356568	0.798614237221413	FALSE
426	ZYX	0.0911087393757271	0.845168576531542	FALSE
427	PGP	0.0910233953722202	0.430223127873985	FALSE
428	RPF2	0.090919392929905	0.780302718497542	FALSE
429	ESYT1	0.0904098093193593	0.497810033461704	FALSE
430	AAAS	0.0903347199038862	0.328364233931327	FALSE
431	NCL	0.089516002700087	125532946359257	FALSE
432	AP2B1	0.0894380461509225	131915939792587	FALSE
433	RAB7A	0.0893617924438672	0.757911167695818	FALSE
434	HSP90AA1	0.0891577217354538	122563846691989	FALSE
435	PNN	0.0891385492414116	0.702644483298408	FALSE
436	THY1	0.0890772350622218	0.750672029407714	FALSE
437	PSMB6	0.088993102951946	0.501450195070816	FALSE
438	RPS17	0.0888143119540601	130069945457543	FALSE
439	RHEB	0.0886640114458928	0.63108497009537	FALSE
440	RPS8	0.088203514615607	0.954266915472565	FALSE
441	PYCRL	0.0877395188565622	0.424304507124227	FALSE
442	BCAT1	0.0875420401207734	0.531521719063433	FALSE
443	ARHGEF1	0.0870359894679122	0.763400293875064	FALSE
444	RPS21	0.0870120137289021	0.828909855136048	FALSE
445	ABCF1	0.0858651867329971	119083093860511	FALSE
446	SRPRB	0.085681218121568	0.554440065589889	FALSE
447	EIF4A1	0.0856471686702811	1382318348002	FALSE
448	NAA15	0.0854825344356165	0.953831947838964	FALSE
449	GTPBP1	0.0854755011345087	0.349530898165317	FALSE
450	HAGH	0.0853637661426951	0.378039383923516	FALSE
451	GATAD2A	0.0852368438968316	0.562400729157491	FALSE
452	ICT1	0.0851367695579679	0.689034840892017	FALSE
453	PRDX4	0.0848107549582675	0.608830789411403	FALSE
454	BRIX1	0.0847188089237054	0.434623050626096	FALSE
455	HSP90AB1	0.0845863675793375	129839292169273	FALSE
456	PACSIN2	0.0842631748910989	0.727567852733143	FALSE
457	SF1.1	0.0841860361567708	0.74021986590299	FALSE
458	ALYREF	0.0839769682374278	0.884621797746488	FALSE
459	SRSF1	0.0839629501067396	0.867655810870193	FALSE
460	YWHAQ	0.0838450171606357	0.673599173503449	FALSE
461	ATP2A2	0.083493434941051	117637943065854	FALSE
462	LSM4	0.0833545152778559	0.524521612670202	FALSE
463	APEH	0.0833474830269871	0.647519234544591	FALSE
464	EXOSC10	0.0829890898251531	0.438960714768706	FALSE
465	NOSIP	0.0826262758305898	0.500824092729217	FALSE
466	SRSF3	0.0824237757798691	0.996269382037154	FALSE
467	SLC3A2	0.0820941475367842	0.924768215549696	FALSE
468	PDCD5	0.0814240312030918	0.500086934708818	FALSE
469	RBBP7	0.0813909873218677	0.6209157720995	FALSE
470	UBASH3B	0.0812125976996025	0.403153667907791	FALSE
471	PLOD1	0.0811036998412984	0.78980510024836	FALSE
472	MBNL1	0.0806149376367689	0.942392727339718	FALSE
473	EIF2B2	0.0805012226486639	0.610935505371553	FALSE
474	RPL6	0.0801189236501152	0.839524655358427	FALSE
475	TMSB4X	0.0797353531969272	0.50712899700882	FALSE
476	PRPF6	0.079734845897887	0.442139286127027	FALSE
477	CHORDC1	0.0793168595985883	0.391725602435782	FALSE
478	HDLBP	0.0791855741602667	143497156984147	FALSE
479	RPS24	0.07917368593235	0.877721855002503	FALSE
480	SEPT2	0.079113342269082	0.621742366991533	FALSE
481	RPS11	0.0785456977327925	0.655047741721186	FALSE
482	RPS15A	0.0785249624831579	0.553604069798684	FALSE
483	RPS9	0.0784105667870136	0.786760928453481	FALSE
484	RPL10A	0.078156391168644	0.801739439624326	FALSE
485	TOR1AIP2	0.0781081380991644	0.369910393148937	FALSE
486	PDS5A	0.078016755495451	0.444369578833048	FALSE
487	PFDN1	0.0778385889762099	0.482968899371305	FALSE
488	NDUFA5	0.0774021085841543	0.444443121498006	FALSE
489	CHERP	0.0773549610463871	0.288918328356893	FALSE
490	TBCA	0.0772612748414812	0.606448000279057	FALSE
491	MTA2	0.0771951463812499	0.41522571245859	FALSE
492	NT5C3A	0.0771606303802823	0.264070613690211	FALSE
493	RPLP2	0.0769794302255811	0.856505565466751	FALSE
494	SNRNP70	0.0769223577813349	0.780820345359653	FALSE
495	SMC3	0.0766203752153505	0.427422236926093	FALSE
496	RPN2	0.0764809633400763	0.216031663216162	FALSE
497	ANP32E	0.0764674510344658	0.378207207074473	FALSE
498	CAD	0.0764224148908017	102888930508063	FALSE
499	ATP6V1G1	0.0759792995643185	0.541853397092995	FALSE
500	NOP2	0.0756790986258853	0.714793752848961	FALSE
501	IGF2R	0.0751747912078748	0.317361572500752	FALSE
502	SUMO2	0.0749659780631085	0.53632745563542	FALSE
503	AIMP1	0.0748827634329885	0.238167691584089	FALSE
504	FKBP4	0.0747522247380381	0.706055509485727	FALSE
505	SRRM2	0.0747023581761201	0.723439112173656	FALSE
506	FLOT1	0.0746350354576197	0.302791560061273	FALSE
507	VPS52	0.0746128029218074	0.385341653909237	FALSE
508	SPATS2L	0.0743705973551751	0.617729487506096	FALSE
509	COPB1	0.0742505384028789	0.834729056155466	FALSE
510	HNRNPD	0.074147685381412	0.758646150648894	FALSE
511	DNAJA3	0.0741384935288956	0.474896337198495	FALSE
512	RPL30	0.0741087156807083	0.405503855863638	FALSE
513	RPS4X	0.0739721773929034	101755423194543	FALSE
514	NPM1	0.0737284819009645	112810856871429	FALSE
515	RPL27A	0.0737170998668155	0.639840789477264	FALSE
516	CDC42EP3	0.0737162712316408	0.413123228869253	FALSE
517	TRMT112	0.072943455309062	0.485473418235798	FALSE
518	SNRPA1	0.072592958430322	0.499419980780505	FALSE
519	FSTL1	0.0724658040095179	0.447348957625989	FALSE
520	FLNA	0.0723748833318041	0.954169461014868	FALSE
521	ROMO1	0.0721757563025243	0.481439801059175	FALSE
522	ACTC1	0.072062257946957	0.64648870962073	FALSE
523	TRMT1	0.0719938020702688	0.499878906180992	FALSE
524	PCBP1	0.0711436098496669	0.798655336133673	FALSE
525	HSPE1	0.0708805507371864	0.608877413579934	FALSE
526	MYDGF	0.0708595612530694	0.302167183741394	FALSE
527	SRA1	0.0705616972250223	0.408264718574911	FALSE
528	NUP54	0.0705528283375259	0.246916693012175	FALSE
529	RPS3A	0.0705299176588454	0.900651313160202	FALSE
530	MCM4	0.0705013091951763	0.946454861967107	FALSE
531	RPL11	0.0698665981271347	0.411018543899756	FALSE
532	SRPR	0.0697907613734863	0.80387571394542	FALSE
533	UBE2S	0.0697014421802535	0.363578255847956	FALSE
534	UTP18	0.0694269271265071	0.598748363842851	FALSE
535	HIST1H4A	0.0694213757394131	0.503207600984816	FALSE
536	SRP68	0.0692860481608086	0.680632385804709	FALSE
537	COX6C	0.0692420369675038	0.323145350063277	FALSE
538	CLIC1	0.0692238344375475	0.900758359021254	FALSE
539	SLC9A3R1	0.0690427070074957	0.432153594179581	FALSE
540	GLS	0.0687232056331712	0.360355826026062	FALSE
541	ACTN1	0.0686530253041262	127202337854619	FALSE
542	KIAA0020	0.0682777767161618	0.244945595287996	FALSE
543	LSM7	0.0682639711360604	0.327001307454983	FALSE
544	MCTS1	0.068152164306996	0.262214302590877	FALSE
545	HSPH1	0.0677100834921802	0.767828983945254	FALSE
546	GLRX3	0.0673017791701795	0.805655695856209	FALSE
547	CCAR2	0.0668885673140522	0.823624096362175	FALSE
548	ELOVL1	0.0667755764467586	0.364590314658373	FALSE
549	PRKAR2A	0.0667597813562697	0.338056266246929	FALSE
550	STRAP	0.0665272931555378	0.892307098199103	FALSE
551	SRSF6	0.0662131064598022	0.618787936891904	FALSE
552	ACIN1	0.0660991170642475	0.450798592949498	FALSE
553	CUL4B	0.0659707436930503	0.169533556481635	FALSE
554	CTPS1	0.0658771418816464	0.657567309378989	FALSE
555	CFL1	0.065733348955618	0.835175712623718	FALSE
556	DHX15	0.0654259369540249	0.918150827763587	FALSE
557	NASP	0.0653636364718402	0.573917211539914	FALSE
558	CS	0.0653456830323211	0.502722638808142	FALSE
559	WDR82	0.0651753121846497	0.31503294347043	FALSE
560	RFK	0.0650351824849036	0.33165959749691	FALSE
561	YTHDF3	0.0648540894861274	0.504663643501945	FALSE
562	RAD23A	0.0646741510238868	0.362870302352434	FALSE
563	HMGB1	0.0646227907075847	0.45135801892139	FALSE
564	TPM3.1	0.0644796193329036	0.598516990555309	FALSE
565	SNAP29	0.0643932500768276	0.610721304994679	FALSE
566	PSMF1	0.0641067143712508	0.391135602703351	FALSE
567	MSH2	0.0638626728549827	0.137519099161672	FALSE
568	RHOC	0.063793197050348	0.492025064738752	FALSE
569	UBE2D3	0.0637360285003812	0.54735143161855	FALSE
570	CALD1	0.063542988513948	0.692772684924634	FALSE
571	GLRX5	0.0634332205233861	0.331873989279801	FALSE
572	EIF3E	0.063317865445633	0.314758257820733	FALSE
573	NCKAP1	0.0631927779394417	0.37809389173361	FALSE
574	NFIC	0.0630260326266843	0.219455903349969	FALSE
575	MMP14	0.0628292165110071	0.440926801535962	FALSE
576	MYH10	0.0626841638751081	0.151831091107275	FALSE
577	SUB1	0.062234216884967	0.289405368775418	FALSE
578	MCM3	0.0618756339568289	0.977001119624701	FALSE
579	PBDC1	0.0616704371842065	0.45564775400693	FALSE
580	NME1-NME2	0.0613473696882139	0.797816620640126	FALSE
581	CBR3	0.0610868661686315	0.519362091372934	FALSE
582	TWF1	0.0609104974906973	0.570335908902858	FALSE
583	IPO4	0.0604845284083382	0.284008458910209	FALSE
584	MRPL4	0.0603635660231543	0.47722317754988	FALSE
585	PABPN1	0.060078118020229	0.355569431974166	FALSE
586	MAT2A	0.0599112211718502	0.45386977496931	FALSE
587	SNRNP200	0.0597449482701577	0.431745506650339	FALSE
588	PLS3	0.0596399666867669	0.798317301991338	FALSE
589	KPNB1	0.0595935922751352	0.791947233303197	FALSE
590	UGDH	0.0595555326384609	0.670487589528932	FALSE
591	CAPZB	0.0592310383510402	0.619715957057064	FALSE
592	ITGB1	0.0590864945646636	0.45926637962954	FALSE
593	EIF3D	0.0590431994718585	0.501960121156625	FALSE
594	SLC44A1	0.0588768920122504	0.28427534029636	FALSE
595	IFIT5	0.0587329705142405	0.579991837295499	FALSE
596	EIF1	0.0587259710066004	0.528769904361675	FALSE
597	H1F0	0.0587195767258546	0.281269720948487	FALSE
598	FAM98B	0.0580919421680868	0.318560482061375	FALSE
599	ACTR3	0.0578691710137846	0.818665280553063	FALSE
600	GDI2	0.0577263787167013	0.74565529695621	FALSE
601	CUL1	0.0570784726105931	0.369010574941662	FALSE
602	SSB	0.0565280050838375	0.750219925474208	FALSE
603	EIF4B	0.0563004060896688	0.625807390107641	FALSE
604	CLIC4	0.0562604233138551	0.328681027040023	FALSE
605	RBM3	0.0561857322701833	0.583792793260736	FALSE
606	NUP93	0.0559808323653783	0.38437137171826	FALSE
607	TUBB2A	0.0556134766599783	0.491402730228478	FALSE
608	PRPF4	0.0554936867114737	0.387380228629433	FALSE
609	SNX5	0.0552700289955403	0.341316597801104	FALSE
610	CSTB	0.055123996274169	0.366872725775672	FALSE
611	EBNA1BP2	0.0548972742801723	0.48627728957431	FALSE
612	SRP54	0.0548121285355485	0.238787619768287	FALSE
613	NRAS	0.0547722605507026	0.289772648425488	FALSE
614	PSME3	0.0547348518333735	0.337234937766222	FALSE
615	PLOD2	0.0545586670026417	0.849600780567087	FALSE
616	CSNK1A1	0.0544734248349528	0.36496615877413	FALSE
617	FH	0.0542683876628107	0.765221908046479	FALSE
618	UNC45A	0.0540303286241741	0.206129595426139	FALSE
619	FBLIM1	0.0539465915217487	0.445233627515292	FALSE
620	SIX1	0.0537513527442286	0.420414192700364	FALSE
621	CSDE1	0.0536662228876512	0.721326842409965	FALSE
622	MATR3	0.0536586615151045	0.376987121962409	FALSE
623	COPS3	0.0535952002763072	0.386776957386555	FALSE
624	RPN1	0.0535495969955377	0.547360647914619	FALSE
625	SDF2L1	0.0531909688046373	0.385130000394515	FALSE
626	TTC37	0.0531517493389764	0.218489305794837	FALSE
627	RPS26	0.053006827307577	0.310287858558255	FALSE
628	ENAH	0.0528373898996595	0.300769521276027	FALSE
629	PHB	0.0526548556032971	0.490644171634984	FALSE
630	LUC7L3	0.0526506571871188	0.272374137099796	FALSE
631	PRKACA	0.052162591990788	0.409063544208578	FALSE
632	TUBB4A	0.051881700059667	0.274834575423088	FALSE
633	ERO1L	0.0518376823769966	0.352828045443171	FALSE
634	HNRNPF	0.0518213373995042	0.194873766765249	FALSE
635	SNRPN	0.0513889684331588	0.295703347037054	FALSE
636	RPL18	0.0509947192114453	0.296554137546074	FALSE
637	MSN	0.0509531945291997	0.425936791804961	FALSE
638	SF3B3	0.0505046290182634	0.400404041052395	FALSE
639	UBA1	0.0504648213965062	0.63385766621583	FALSE
640	TXNDC9	0.049791246637616	0.344687339760897	FALSE
641	PMPCA	0.0494683604166806	0.253289737029484	FALSE
642	DYNC1LI1	0.0494563838588284	0.242842215200494	FALSE
643	ATP6V1E1	0.049376586461694	0.272564216524496	FALSE
644	COX4I1	0.0492494018127765	0.375007554178904	FALSE
645	UBE2Z	0.0491895908383082	0.408652547067741	FALSE
646	RAB2A	0.0491797755011731	0.276411327888849	FALSE
647	HECTD1	0.0491391157126539	0.205612815563957	FALSE
648	CHMP1A	0.0488996996469435	0.588899213721683	FALSE
649	UHRF1	0.0487094959641841	0.536136893356696	FALSE
650	PBK	0.0485148935805597	0.396077336933032	FALSE
651	RPL21	0.0484852608895103	0.47187149994588	FALSE
652	POFUT1	0.0483641916023902	0.291740079439281	FALSE
653	RAB18	0.0482660197998293	0.211434729156638	FALSE
654	CLTC	0.0479541433834285	0.673883517724446	FALSE
655	RPL13A	0.0478448644874092	0.333536356661841	FALSE
656	SRI	0.0475252519025187	0.484498189183695	FALSE
657	SNRNP40	0.0473699407385038	0.147212208847806	FALSE
658	YTHDF2	0.0470702900521953	0.223627408655743	FALSE
659	GNB2L1	0.0470537366942452	0.458776796286254	FALSE
660	MED15	0.0469383525605185	0.577483036363737	FALSE
661	SWAP70	0.0468665896853189	0.330256482393208	FALSE
662	CAPRIN1	0.0468363311856805	0.630246877845306	FALSE
663	ZC3HAV1	0.0463709520245068	0.245689159458873	FALSE
664	SF3B2	0.0460550632365635	0.481431352987553	FALSE
665	RTCB	0.0459922571457554	0.481076039341473	FALSE
666	GOT2	0.0459806248995402	0.360535732254979	FALSE
667	SLTM	0.0455904605344983	0.421776914907376	FALSE
668	STIP1	0.044907859964443	0.548861901234081	FALSE
669	ANLN	0.0447350716181649	0.273939854575035	FALSE
670	BAG2	0.0446586037036969	0.412864697486877	FALSE
671	UBTF	0.0442989242631384	0.163744129080432	FALSE
672	DPY30	0.0440650657894945	0.258933553417652	FALSE
673	G3BP1	0.0440467217880212	0.451977728764508	FALSE
674	MYH9	0.0439957738685735	0.660199762978476	FALSE
675	HIST1H3A	0.0438484294416703	0.171625825617011	FALSE
676	HNRNPA3	0.0437628175873463	0.463380687759187	FALSE
677	RACGAP1	0.0433894090433657	0.0951163068587624	FALSE
678	HIST2H2AC	0.043301810458594	0.434617184115604	FALSE
679	VBP1	0.0428495227559491	0.21749875976374	FALSE
680	SART3	0.0428199176437456	0.213206957375293	FALSE
681	EFTUD2	0.0428020093646406	0.223926745652773	FALSE
682	H2AFY	0.0427353855642796	0.336267877654892	FALSE
683	PTRH2	0.0425442941487084	0.197623087328731	FALSE
684	SRSF5	0.0424410157880732	0.468777715403859	FALSE
685	CIAO1	0.0419379463444578	0.257829326426289	FALSE
686	EXOSC1	0.041924726389011	0.336565091186529	FALSE
687	EWSR1	0.0419034201644415	0.21300472817181	FALSE
688	RAB11B	0.0418764133233136	0.332270485195119	FALSE
689	DRAP1	0.0417065550971731	0.279937262054972	FALSE
690	C1QBP	0.0415232052124139	0.390140676693104	FALSE
691	ALDH18A1	0.0409301988958699	0.529070358745046	FALSE
692	DDOST	0.0408305538131621	0.312486161434207	FALSE
693	EXOC1	0.0407785912420611	0.233815446250891	FALSE
694	IKBIP	0.0402651554993181	0.440892388237842	FALSE
695	RRM1	0.0393518047007291	0.200005985843117	FALSE
696	LMNB2	0.0388247680835256	0.280388176792654	FALSE
697	PTPN1	0.0387891191127085	0.281957366070859	FALSE
698	HNRNPU	0.0387755679798367	0.287364841422193	FALSE
699	PRMT1	0.0386716484370329	0.311402971536031	FALSE
700	DCUN1D1	0.0385575048206768	0.305510164401187	FALSE
701	NAGK	0.0375638034159724	0.163704983643401	FALSE
702	IPO9	0.0373739620634872	0.106133304406985	FALSE
703	MANF	0.0373111823038421	0.345876034407296	FALSE
704	RPLP0	0.0371685686038141	0.419218845647942	FALSE
705	AKAP2	0.0369634619630865	0.17817790081235	FALSE
706	HNRNPAB	0.0367798605379335	0.359696344914946	FALSE
707	ATXN2	0.0367125359004614	0.225451868667104	FALSE
708	DCTN3	0.0365153321608283	0.245039096705348	FALSE
709	MRPL1	0.0363981135460687	0.0704972880883755	FALSE
710	ZC3H15	0.0361564916183781	0.232325427266493	FALSE
711	UACA	0.0358331818211823	0.144558372665862	FALSE
712	ACTB	0.0357378656626892	0.16861918478397	FALSE
713	TIMM44	0.0356103453419596	0.212726048797406	FALSE
714	SLC38A2	0.0355068429868712	0.159023016474037	FALSE
715	DTYMK	0.0355021381637712	0.306909811599894	FALSE
716	MRPL27	0.0354268677288498	0.12712669072359	FALSE
717	CPOX	0.0353998221107084	0.144044931983428	FALSE
718	TES	0.0351804004813498	0.211680193653041	FALSE
719	DDX6	0.0350681466766911	0.308034538414156	FALSE
720	NDUFV1	0.0348219764693116	0.154789916755346	FALSE
721	HGS	0.0347242531403591	0.167086152567278	FALSE
722	RCN1	0.0346495977122032	0.244165237690588	FALSE
723	HSPA8	0.0346438118258945	0.362192585019347	FALSE
724	SF3B1	0.0339925577734146	0.294159634575948	FALSE
725	SERPINE1	0.0339301005788109	0.0764174803872135	FALSE
726	TPM4	0.0337750496972582	0.392797888477849	FALSE
727	DOCK10	0.0336860994737176	0.25503116536792	FALSE
728	RPS18	0.0334801905104349	0.206864433352581	FALSE
729	MRE11A	0.033209885175582	0.169639126786723	FALSE
730	RNF126	0.0331721119653299	0.16810417194969	FALSE
731	TMPO.1	0.0327054230327981	0.114169250167496	FALSE
732	TAGLN	0.0326486799973544	0.21779535230555	FALSE
733	POFUT2	0.0324166349583752	0.322668300849652	FALSE
734	RPS6	0.0323577325646376	0.229876666193398	FALSE
735	RPS27	0.0322233583150826	0.148678817318745	FALSE
736	DIS3	0.0320646317224664	0.314362439035469	FALSE
737	PPP1CA	0.0320457199434561	0.30883491543485	FALSE
738	CALM2	0.0318931169003882	0.205116196312633	FALSE
739	GNAI2	0.0317994729186708	0.180973087080611	FALSE
740	PROSC	0.0317493482630482	0.188815984725657	FALSE
741	C12orf10	0.0317021544403921	0.257220065303569	FALSE
742	PPP1R18	0.0310299909003255	0.156950471292516	FALSE
743	GRPEL1	0.0310258299305008	0.286861722231399	FALSE
744	SH3KBP1	0.0306601809097842	0.262725599194842	FALSE
745	COPS2	0.0306275328308487	0.211720277288684	FALSE
746	DYNLL1	0.0306127611300262	0.0855824252939028	FALSE
747	GNL2	0.0304744098254535	0.130762328445892	FALSE
748	BID	0.0302771861062006	0.162309420179717	FALSE
749	METAP2	0.0301217923677903	0.182663350178039	FALSE
750	PLEC	0.029832107949364	0.347804716074235	FALSE
751	PRKDC	0.0295858058759411	0.367059485024501	FALSE
752	ATP1A1	0.0295656289904294	0.202047986026738	FALSE
753	HMGA1	0.0295633499557049	0.155711099441277	FALSE
754	MCM5	0.0293402020290952	0.29561565668534	FALSE
755	TUFM	0.0293089181216892	0.315090803286289	FALSE
756	PSMD11	0.0286712640973068	0.24133619458026	FALSE
757	GMFB	0.0285347388437032	0.0895624309938835	FALSE
758	EIF2B1	0.0280647545506518	0.113027688036955	FALSE
759	CLINT1	0.0279003591396183	0.127423810080845	FALSE
760	BICD2	0.0275198973816799	0.205153678505715	FALSE
761	RPL4	0.0274315543561841	0.291796306637732	FALSE
762	ACTN4	0.0273897865189454	0.28621609232569	FALSE
763	RCN3	0.0273083069276545	0.154445458830401	FALSE
764	ACTR2	0.0271442414705518	0.202710536195059	FALSE
765	DDX39A	0.0270500771494095	0.124189669374178	FALSE
766	ALDOA	0.0267978632856689	0.216691369558024	FALSE
767	AK3	0.0265155112525655	0.188636909297909	FALSE
768	SF3A1	0.0264591748985783	0.178874107776613	FALSE
769	PDDC1	0.0262647233882589	0.212570354278283	FALSE
770	SCCPDH	0.0262275967652617	0.0859385838367437	FALSE
771	RPA3	0.0261328446043603	0.153536439501726	FALSE
772	AHCY	0.0260680246266247	0.32405110363768	FALSE
773	TCEA1	0.025963240977033	0.108002178102113	FALSE
774	EXOSC3	0.0255530391598704	0.0423093909350472	FALSE
775	SRP9	0.0254771987909841	0.160681177238709	FALSE
776	HNRNPH2	0.0253197355433841	0.101549892031833	FALSE
777	DDRGK1	0.025249210143361	0.0653111395839359	FALSE
778	PAFAH1B2	0.0252336902347725	0.0598282880685531	FALSE
779	CTSB	0.0251842992866464	0.166346119673016	FALSE
780	UGGT1	0.0248508493019202	0.114825171938684	FALSE
781	SGTA	0.0248242245844228	0.154364212886294	FALSE
782	PARP1	0.0243511159944063	0.246391809798387	FALSE
783	VAPA	0.0243421570950275	0.154719983892021	FALSE
784	SOD2	0.0240415427527338	0.118760861410406	FALSE
785	PRRX2	0.0238613380614581	0.0945296655945914	FALSE
786	HSPA9	0.0234422151439055	0.249125818273449	FALSE
787	LIN7C	0.0233325144979446	0.0973456045172505	FALSE
788	GMPS	0.0230873007462264	0.255682523674752	FALSE
789	LAMP1	0.0228271698535512	0.0410693577867173	FALSE
790	PRPSAP2	0.0224698983502822	0.131294924029069	FALSE
791	DLGAP5	0.0224076158250384	0.115012452445747	FALSE
792	PHB2	0.022357886120318	0.219492751618189	FALSE
793	PITPNB	0.0219761707044945	0.135778158025608	FALSE
794	COPS7A	0.0219546187100512	0.191564516266085	FALSE
795	OXSR1	0.0217611235923201	0.0917763468806198	FALSE
796	SNX6	0.0213104453157982	0.080234870518762	FALSE
797	YWHAE	0.0212745203688911	0.165022348944915	FALSE
798	S100A11	0.0211796296052569	0.0740373569489817	FALSE
799	EIF5B	0.021130620437587	0.181430341754724	FALSE
800	UFD1L	0.021084855780046	0.0969458093079329	FALSE
801	GDI1	0.0210279640612985	0.227244324471579	FALSE
802	RAP1B	0.0208755940940293	0.123146343118634	FALSE
803	BZW1	0.0206168057676361	0.124025173678637	FALSE
804	EIF3I	0.0203442403852865	0.120424402883201	FALSE
805	WDR1	0.0200028960383776	0.174002001871409	FALSE
806	EIF3F	0.0198581115173759	0.110030927173418	FALSE
807	CSK	0.0198201675394429	0.104929462806368	FALSE
808	G6PD	0.0195966243832295	0.116351360868143	FALSE
809	HNRNPH1	0.0195136473080115	0.171960350353957	FALSE
810	ANXA11	0.0194430432464081	0.0804058126330106	FALSE
811	SEC23IP	0.0193457249007665	0.0823940729546874	FALSE
812	RPL7	0.0192420177844816	0.159108996137051	FALSE
813	CCT7	0.0190115661964434	0.183475524973701	FALSE
814	TCERG1	0.0189494631303315	0.111064846354534	FALSE
815	ZW10	0.0186968456424079	0.107290591812957	FALSE
816	PEPD	0.0181265849803562	0.0717236760017374	FALSE
817	RPL32	0.0181131056068473	0.110289710398523	FALSE
818	RAE1	0.0180949562293637	0.137048368916408	FALSE
819	TIGAR	0.0179284652232674	0.109487533504655	FALSE
820	PSME1	0.0178889775091822	0.173938565379762	FALSE
821	ATAD3A	0.0177600803922182	0.0957618766186262	FALSE
822	HYOU1	0.0175638242049434	0.135274450898309	FALSE
823	MKI67	0.0173082825891253	0.112913862506585	FALSE
824	PFDN2	0.0169308349837909	0.163148968077994	FALSE
825	PABPC1	0.0167586725221689	0.188188022461005	FALSE
826	VPS29	0.0166811264232134	0.0694397899754211	FALSE
827	ACOT7	0.0164923602286162	0.0984702741475267	FALSE
828	GLO1	0.0163824111321631	0.0995136264515437	FALSE
829	GBE1	0.0162695988648398	0.106807622472173	FALSE
830	TNPO1	0.0155552590382388	0.171961647912632	FALSE
831	RANBP2	0.0154820874547763	0.0177843034067797	FALSE
832	ACO1	0.0154254397180793	0.0844426420146444	FALSE
833	CCT8	0.0152091449937544	0.159998611792768	FALSE
834	PSMA2	0.0152060113393553	0.125308180220325	FALSE
835	EEF1G	0.0151427092499503	0.152186899608076	FALSE
836	MRPL10	0.01511840662514	0.0673715560539494	FALSE
837	EFTUD1	0.0150508425868718	0.0938647174896172	FALSE
838	PKN2	0.0147532887706596	0.0766169964702711	FALSE
839	CKS1B	0.0145043998813694	0.0611730829108946	FALSE
840	CLASP1	0.0141648115637221	0.0585896645692145	FALSE
841	PPP1CB	0.0139779964545905	0.129366191602771	FALSE
842	EIF5	0.0136829125530458	0.0947353129175548	FALSE
843	SPAG9	0.0134107474663221	0.0373279318707091	FALSE
844	EHD1	0.0132827733221408	0.141132196153493	FALSE
845	PSMD2	0.0132581942932379	0.101975899368111	FALSE
846	TXNDC12	0.0132489856807165	0.0729730184684295	FALSE
847	EIF2A	0.0132290859788515	0.100557582911171	FALSE
848	GNA11	0.012600173231295	0.0287791493259367	FALSE
849	NARS	0.0125307870210261	0.111035210172798	FALSE
850	MRPL47	0.0125201850111871	0.0588720031292175	FALSE
851	STAU1	0.0124640750644822	0.08849027162538	FALSE
852	DST	0.012139047316424	0.0428749498331514	FALSE
853	PAICS	0.0118540960993947	0.0897420964066868	FALSE
854	PYGL	0.0115717367455623	0.0882803320715084	FALSE
855	ANP32B	0.0115155142230137	0.0668761588894488	FALSE
856	RRBP1	0.0110430972225277	0.0942941702713677	FALSE
857	RPS25	0.0109747001702232	0.0742979509959065	FALSE
858	CUTA	0.0109591520665937	0.0188350208699271	FALSE
859	SRM	0.010763045003122	0.0653913709476751	FALSE
860	USP39	0.010390793881017	0.045755318603918	FALSE
861	MAGOHB	0.010233577709263	0.0583149366826444	FALSE
862	RPL17	0.0101351363711437	0.0664204392358439	FALSE
863	DNAJC8	0.00974703510856756	0.0494007782122103	FALSE
864	SETD7	0.00943861614667973	0.0500044539276224	FALSE
865	SMAD5	0.00933154801811931	0.0332608490600206	FALSE
866	MYL1	0.00919591230449868	0.0347930688677059	FALSE
867	TIAL1	0.00911429858008539	0.0506774493469583	FALSE
868	SKIV2L2	0.00904347037651654	0.0410167990828705	FALSE
869	ERP29	0.00860716932829853	0.036341277242261	FALSE
870	PPP2R1A	0.00821698029835005	0.0543140601092502	FALSE
871	MRPL24	0.0081893208538677	0.059855538141372	FALSE
872	TAGLN2	0.00818661202679394	0.0950574497588274	FALSE
873	DDX18	0.00800151827367301	0.0311990743690138	FALSE
874	KIAA1468	0.00795113094000932	0.0631938684387404	FALSE
875	SCAMP3	0.00788164595219598	0.0524378016288192	FALSE
876	NOLC1	0.00784479626143408	0.0310635061444525	FALSE
877	CALR	0.00775088051948458	0.0716504897526689	FALSE
878	ATOX1	0.00764775523415828	0.0577791962690214	FALSE
879	ZFR	0.00763096657389539	0.0340772397719224	FALSE
880	RPL24	0.00742079248009375	0.0569709408410972	FALSE
881	NIFK	0.00713091829165613	0.0489617913021387	FALSE
882	SSBP1	0.00698663407283817	0.0468259535448649	FALSE
883	CBX3	0.00686389807716026	0.0637723856398661	FALSE
884	FLII	0.00675977824224816	0.0705476073642622	FALSE
885	MCMBP	0.00672520379773367	0.0211318177209529	FALSE
886	PRKCDBP	0.00669198788229508	0.0440198527734786	FALSE
887	HNRNPK	0.00659492820737029	0.0548424588495197	FALSE
888	KHSRP	0.00645182021896495	0.053535282640007	FALSE
889	ARPC1B	0.00642595628486653	0.0360654672472021	FALSE
890	UBE2L3	0.0063177007751456	0.0274646048548929	FALSE
891	ARCN1	0.00627190542898859	0.0489971993723624	FALSE
892	BUB3	0.0061995267563475	0.0521241890291671	FALSE
893	TPX2	0.00589259838296741	0.0237206726030179	FALSE
894	PMPCB	0.00571131229419919	0.0253022951851751	FALSE
895	DFFA	0.00560250699862053	0.0331728932342554	FALSE
896	PPIB	0.00543516611933015	0.044335914553268	FALSE
897	LMNA	0.00542387840113179	0.0379912611718494	FALSE
898	GNB1	0.005308337166122	0.0267274522531079	FALSE
899	SNRPD3	0.00513875927126684	0.0359607333037634	FALSE
900	RPL10	0.00502808685374134	0.0345840526519491	FALSE
901	LARP4	0.0050094229227593	0.0267232738823361	FALSE
902	VCP	0.00496920516729205	0.0518446859758779	FALSE
903	TYMS	0.00451645553924784	0.0343263505380271	FALSE
904	PSMB1	0.00405512677246556	0.0199937964947666	FALSE
905	PFN1	0.00400996552179933	0.0297729541825838	FALSE
906	KPNA1	0.00377171832750633	0.0232070547214461	FALSE
907	FSCN1	0.00376892526193018	0.0247039995926187	FALSE
908	IKBIP.1	0.00372525166446103	0.0189052751821103	FALSE
909	RBM28	0.00355575480086578	0.0271370309179094	FALSE
910	NANS	0.00353801335629633	0.0242273799446638	FALSE
911	PFDN5	0.00338284564361579	0.0166439340199785	FALSE
912	CANX	0.00315402439602153	0.0153508809391731	FALSE
913	DIAPH1	0.00296734935282572	0.0144579067731877	FALSE
914	RCN2	0.0029408534123565	0.0200152662932387	FALSE
915	NHP2L1	0.00289930841360508	0.0160806493716241	FALSE
916	LRPPRC	0.00225184074535711	0.0149688125500748	FALSE
917	UQCRB	0.00213209185390184	0.00700003261198302	FALSE
918	PCBP2	0.00212615106255498	0.0162742984100814	FALSE
919	HNRNPDL	0.00206558362044618	0.0118469763172459	FALSE
920	LARS	0.00203310707873428	0.015753391223129	FALSE
921	CKAP5	0.00190892785387931	0.0150695909266286	FALSE
922	TPI1	0.00184630790561258	0.0118561043232224	FALSE
923	RPL29	0.00145504426934906	0.0058390183855794	FALSE
924	HSP90B1	0.00127832928490434	0.0112766772836548	FALSE
925	POLA2	0.00112632179445527	0.0018314402996743	FALSE
926	KIF5B	0.00103907922034097	0.00925323462391663	FALSE
927	MRPS33	0.000818837799565486	0.00295298741423812	FALSE
928	ARHGDIA	0.000785445739225565	0.00599432486593602	FALSE
929	BOP1	0.000779318253293582	0.00419495218572961	FALSE
930	CTSC	0.000653950960783689	0.00335269171830825	FALSE
931	PGRMC1	0.00064346140188043	0.00290975374682341	FALSE
932	MAPRE1	0.000491872697944373	0.00410960350363396	FALSE
933	RPL7A	0.000315857615301951	0.00210504347868553	FALSE
934	HEBP1	0.000315687753801086	0.0010925774580279	FALSE
935	TRAP1	0.000247731831228393	0.00178805948577666	FALSE
936	UQCRC1	-3.44412e+09	0.000184548585215665	FALSE
937	APMAP	-6.19989e+09	0.000124752280872625	FALSE
938	CRKL	-0.000350105044763183	0.00159021145973554	FALSE
939	HEATR1	-0.000709863703981739	0.00283336709578902	FALSE
940	HIBADH	-0.000781299750729048	0.00279609450943207	FALSE
941	SND1	-0.000926787635179949	0.00681913016935013	FALSE
942	SAP18	-0.00112261379447354	0.00549512378995407	FALSE
943	SNW1	-0.00121535235373393	0.00440431319972742	FALSE
944	RPS19	-0.00127049397128332	0.00827047140079417	FALSE
945	MPRIP	-0.00132463070805855	0.00427736492868104	FALSE
946	CRK	-0.0014119280221081	0.0115002284364338	FALSE
947	ILKAP	-0.00156978942936803	0.00466909105100654	FALSE
948	FUS	-0.00164561146846154	0.0116020876690062	FALSE
949	TUBA1A	-0.00176137779157415	0.0164594433108666	FALSE
950	MRPL12	-0.00179397663755054	0.00508943635186477	FALSE
951	RFC5	-0.00211030451114347	0.00866867264783919	FALSE
952	HIST1H1E	-0.0022709644969936	0.0114617251568744	FALSE
953	PICALM	-0.00229446558233093	0.00833569196829839	FALSE
954	VIM	-0.00231921490447462	0.0182538733315897	FALSE
955	U2AF2	-0.00247319108396837	0.0179408508005418	FALSE
956	PELO	-0.00269282482957323	0.00592355173830529	FALSE
957	COPG1	-0.00271946710019755	0.0175681487078648	FALSE
958	RPL22L1	-0.0027854939819818	0.021052865557151	FALSE
959	KIF2C	-0.00312483381035378	0.0167457119186232	FALSE
960	RPL27	-0.00318042872646274	0.0147543308780684	FALSE
961	NDUFV2	-0.00359184863965645	0.0220287096992849	FALSE
962	CYFIP1	-0.0036431680599236	0.0132188871758256	FALSE
963	RAN	-0.00370320271582614	0.0250564865144447	FALSE
964	ARPC2	-0.00371216183828693	0.0138723082427225	FALSE
965	CDC73	-0.00377437387087909	0.0181512153470798	FALSE
966	ATP5L	-0.00389511550188359	0.0245888406881909	FALSE
967	VCL	-0.00426979765894586	0.0475227684851162	FALSE
968	USP10	-0.00447809973822011	0.0174930630832958	FALSE
969	RCC1	-0.0047147996825192	0.0200912798451883	FALSE
970	RPS13	-0.00491183060525202	0.0373951647419526	FALSE
971	UBE2N	-0.00551483895823068	0.0281488578847618	FALSE
972	BCAR1	-0.00551637620811718	0.0208801037740463	FALSE
973	MYOF	-0.0055276942467728	0.0494685263944153	FALSE
974	LEPRE1	-0.00592913331378675	0.0200087056803439	FALSE
975	BUD31	-0.00601143895573308	0.0305512536411523	FALSE
976	CHCHD2	-0.00648968053902443	0.0229662468256859	FALSE
977	TM9SF3	-0.0064935636223602	0.0256301936844147	FALSE
978	CRTAP	-0.00668441727858315	0.0313458262491185	FALSE
979	UGP2	-0.00670191362556594	0.0599633431709242	FALSE
980	NAP1L4	-0.0067942584141587	0.0533349288739085	FALSE
981	LMNB1	-0.00681419457854737	0.0607128512702336	FALSE
982	RAB34	-0.00694497212838918	0.0544681182839434	FALSE
983	NEK7	-0.00779540656658462	0.0192330758487324	FALSE
984	PPP2R1B	-0.00781440842395398	0.0392288205769237	FALSE
985	SHMT2	-0.00822586517756818	0.0607504790387618	FALSE
986	OPA1	-0.00827246149695782	0.0227842482205118	FALSE
987	EEA1	-0.00844483135663943	0.0401074427582555	FALSE
988	CCT4	-0.00856927682357878	0.0836753215742655	FALSE
989	TOR1B	-0.0085790004939259	0.063601228000525	FALSE
990	PPP3CA	-0.00871993591987064	0.0312218241038474	FALSE
991	RAI14	-0.00873535150559412	0.0596284392027225	FALSE
992	EIF2S1	-0.00879348159621429	0.0726036896105814	FALSE
993	PFDN4	-0.00899198374733245	0.0505379456807971	FALSE
994	TRA2A	-0.00902010426798761	0.0739468602524739	FALSE
995	CYB5R3	-0.00921369076510814	0.0408107645029965	FALSE
996	AHSA1	-0.00942940550849158	0.042514156063233	FALSE
997	ARMC1	-0.00951588177180973	0.0333925355457409	FALSE
998	CARHSP1	-0.00969881914734216	0.073331370833541	FALSE
999	QDPR	-0.0100191092092814	0.0363520497029338	FALSE
1000	CPSF2	-0.0100452925461703	0.0536961559644972	FALSE
1001	SLIRP	-0.0100624297796585	0.0438630497695014	FALSE
1002	RBM25	-0.0103079772411228	0.0555156212441816	FALSE
1003	MTHFD1L	-0.0103364151999319	0.0357453296323495	FALSE
1004	SUCLA2	-0.0107950829512404	0.0631229634364779	FALSE
1005	KHDRBS1	-0.010819339046412	0.0892690177126121	FALSE
1006	PXDN	-0.0110019109112223	0.0526707762654355	FALSE
1007	MYO1C	-0.0114225676969149	0.0740398727113649	FALSE
1008	KLC1	-0.0115771275462091	0.0837370013186032	FALSE
1009	OCIAD1	-0.0119192742276581	0.0284448643839273	FALSE
1010	CDV3	-0.0119466704611071	0.0705557795081969	FALSE
1011	ADNP	-0.0121661288577926	0.0707828209757946	FALSE
1012	RPL35A	-0.012243830941479	0.0450247973468589	FALSE
1013	LMAN1	-0.0122664547393239	0.0534070465811154	FALSE
1014	FN1	-0.0123080263965107	0.116320520771864	FALSE
1015	RNH1	-0.0124847807788377	0.104011607916418	FALSE
1016	DEK	-0.0125079554541809	0.0535760262256048	FALSE
1017	RAB3GAP2	-0.0126283624495684	0.0474472750267446	FALSE
1018	ADK	-0.0130438884110706	0.0544058108126181	FALSE
1019	ST13	-0.013060514643545	0.133943797666396	FALSE
1020	PFDN6	-0.0131350981463481	0.061202834958228	FALSE
1021	ENO1	-0.0133538905496664	0.160441276467229	FALSE
1022	PDIA3.1	-0.0137128561805824	0.142831264126285	FALSE
1023	ACTR1A	-0.0144346728638141	0.11985199138919	FALSE
1024	PSMA6	-0.0147085920136227	0.146695622601146	FALSE
1025	RAB1B	-0.0147911887683314	0.0564957563374174	FALSE
1026	RBM4	-0.0148327119560374	0.105626213831859	FALSE
1027	TCEB1	-0.0148451134168237	0.0561699437657255	FALSE
1028	SLC25A3	-0.0151877561662346	0.0872047526364786	FALSE
1029	EIF4A3	-0.0152167920246811	0.0891226711204171	FALSE
1030	NUDT9	-0.0154962845133753	0.0460174943853653	FALSE
1031	CSE1L	-0.0156058707690327	0.135574377324573	FALSE
1032	MOGS	-0.0158532781883132	0.0724962863596112	FALSE
1033	HERC4	-0.0158655407506547	0.127023704515518	FALSE
1034	DYNC1H1	-0.0163560390224617	0.198141840111728	FALSE
1035	RPS15	-0.0163875339112032	0.0934194130069991	FALSE
1036	CTNNBL1	-0.0165491457139684	0.0333637636021046	FALSE
1037	RARS	-0.0167562616722883	0.149018556557795	FALSE
1038	EEF1E1	-0.0168451146446689	0.114303463883965	FALSE
1039	SEPT11	-0.0169587593463127	0.17848224980503	FALSE
1040	NEDD8	-0.0169807054274269	0.132759762869277	FALSE
1041	LETM1	-0.0173341690945552	0.111114363678653	FALSE
1042	NAP1L1	-0.0174425365662501	0.158346606082774	FALSE
1043	CHD4	-0.0174729247926564	0.105810481687546	FALSE
1044	COMT	-0.0177053592461132	0.085804961584157	FALSE
1045	B4GALT1	-0.0178147761746672	0.0730671233151177	FALSE
1046	PCMT1	-0.0178390550348126	0.138256809226026	FALSE
1047	PSPC1	-0.0178397107644024	0.0869909747770931	FALSE
1048	PDXDC1	-0.0179919872917367	0.048731757189667	FALSE
1049	PRKCSH	-0.0181665565148617	0.122598033850961	FALSE
1050	PRDX1	-0.0181911118122713	0.148651968418818	FALSE
1051	SUMF2	-0.018270218307876	0.126441831624737	FALSE
1052	SH3GLB1	-0.0190115431062132	0.104446330384604	FALSE
1053	DKC1	-0.019027278932457	0.0957297879291871	FALSE
1054	NDUFA9	-0.0197361481965235	0.175342625826441	FALSE
1055	NDUFS2	-0.0198979772716505	0.110848915104926	FALSE
1056	RANBP1	-0.0199761909259202	0.149444622405453	FALSE
1057	PEBP1	-0.0200574305416197	0.205898838647783	FALSE
1058	SOAT1	-0.020170714189117	0.13845507809511	FALSE
1059	XRN2	-0.0201799499046338	0.0858469172060842	FALSE
1060	RPL12	-0.0203597663421426	0.153817342777916	FALSE
1061	XRCC5	-0.0204847100155376	0.205581532119978	FALSE
1062	HGH1	-0.0204965550891494	0.0756559083329274	FALSE
1063	LSM3	-0.0206453496618462	0.0929745552624358	FALSE
1064	PLEC.1	-0.0207738894479608	0.0680989564667597	FALSE
1065	MAP1B	-0.0209691563673484	0.232884085929322	FALSE
1066	ATP5O	-0.021015727274408	0.166281132326641	FALSE
1067	GNG12	-0.0214474761185617	0.121096889403903	FALSE
1068	LDHB	-0.0214883863643784	0.165891816856665	FALSE
1069	TSR1	-0.0220906669888503	0.141116005796838	FALSE
1070	DBNL	-0.0221384111843363	0.12392300242623	FALSE
1071	GGA1	-0.0221420148212488	0.115220386675783	FALSE
1072	DYNLRB1	-0.0223491845247334	0.129659618845756	FALSE
1073	UQCRQ	-0.0224274714529216	0.114582421147501	FALSE
1074	PXN	-0.0229333699549166	0.25925690676135	FALSE
1075	FTSJ3	-0.0231602767476655	0.12322473112248	FALSE
1076	RBM39	-0.0231886035045434	0.21732121549944	FALSE
1077	NOMO1	-0.0234498322249586	0.109392712939564	FALSE
1078	NUFIP2	-0.0234577213589979	0.142081296704514	FALSE
1079	BCAP31	-0.0239306981025482	0.100557801688827	FALSE
1080	EEF1D	-0.0240247284841146	0.193770269146712	FALSE
1081	PTRF	-0.0243373170045906	0.185457196996751	FALSE
1082	TWF2	-0.0245424423654423	0.0622518466351314	FALSE
1083	HARS	-0.0245496680145276	0.259638030923825	FALSE
1084	SRRM1	-0.0252356777723239	0.105534159949095	FALSE
1085	SMARCA4	-0.0254558361511847	0.11116053841393	FALSE
1086	EIF4G1	-0.0255481136350646	0.220646423389815	FALSE
1087	TSNAX	-0.0257108786752198	0.125537738220112	FALSE
1088	EHD2	-0.0259101467794984	0.251332885625497	FALSE
1089	WASF2	-0.0259580343223398	0.0744568611916977	FALSE
1090	REEP5	-0.0264447738731555	0.114439632900191	FALSE
1091	GALNT2	-0.0264508417640901	0.127834597221839	FALSE
1092	TRIM28	-0.0265408712483239	0.222176774844573	FALSE
1093	CAPZA1	-0.0269409775754568	0.328529745739814	FALSE
1094	GCLM	-0.0270355575360366	0.181066796029727	FALSE
1095	SERBP1	-0.0272182138196584	0.23244238009104	FALSE
1096	UCHL3	-0.0277809633353261	0.143007132919536	FALSE
1097	HSP90AB2P	-0.028114767146068	0.113410761755155	FALSE
1098	PPP1R12A	-0.0285108847826763	0.239122197668744	FALSE
1099	ATP5H	-0.0285410804217214	0.189085659084075	FALSE
1100	PSMA3	-0.0286170009546058	0.163040100879069	FALSE
1101	ILVBL	-0.0286844485930597	0.158670955614082	FALSE
1102	NAE1	-0.0287988897371889	0.0928299451998616	FALSE
1103	FKBP1A	-0.0289141760480565	0.213947248578564	FALSE
1104	SF3A2	-0.0291731407533415	0.181965751003303	FALSE
1105	CSTF2	-0.0293420204727219	0.139458805599055	FALSE
1106	ESD	-0.029495538309197	0.195375764677527	FALSE
1107	FEN1	-0.0298121809704295	0.26943450848395	FALSE
1108	NUP43	-0.0299509921848138	0.132688684254012	FALSE
1109	LDHA	-0.030527011517318	0.282778774207122	FALSE
1110	CORO1B	-0.0305345701484203	0.225707418310776	FALSE
1111	EIF2S2	-0.0307374693824389	0.146483366881046	FALSE
1112	PABPC4	-0.0310046477444992	0.265176919446315	FALSE
1113	FAM3C	-0.0311180912545801	0.11322273210489	FALSE
1114	PPP2R5E	-0.0311706259704181	0.150430515063658	FALSE
1115	MRC2	-0.0314226100922408	0.119228652805156	FALSE
1116	DDAH1	-0.0318027105544036	0.186038233472188	FALSE
1117	HADHA	-0.0318128438153416	0.386497138482254	FALSE
1118	GSS	-0.0318295659788568	0.180049400803125	FALSE
1119	HK1	-0.0321216104442605	0.276327460402879	FALSE
1120	BCAS2	-0.0325676244410626	0.0762323935044603	FALSE
1121	UTP14A	-0.0325705872914241	0.127034892180843	FALSE
1122	PSMD6	-0.0327836187127044	0.214822365550811	FALSE
1123	WDR61	-0.0331467193483448	0.139552328503085	FALSE
1124	ELAVL1	-0.0331468339646115	0.335696831030035	FALSE
1125	RDX	-0.0332281349480752	0.201309025395808	FALSE
1126	NAF1	-0.0332622251934325	0.116816366795114	FALSE
1127	DIAPH3	-0.0333853722250534	0.162154800066577	FALSE
1128	COPS5	-0.0335472482746155	0.129139970906693	FALSE
1129	NPM3	-0.0336960240714532	0.146174634823925	FALSE
1130	BAZ1B	-0.033804706064247	0.205207013593492	FALSE
1131	NDUFA2	-0.0339311414324683	0.213585131199609	FALSE
1132	CTTN	-0.0339632656285715	0.283082865447984	FALSE
1133	GNB2	-0.033989937642076	0.187960895194493	FALSE
1134	CTNND1	-0.0344617574081383	0.197523503009019	FALSE
1135	RPL9	-0.0344804088363801	0.349248931441602	FALSE
1136	AP2A1	-0.0345315714650578	0.368489787505578	FALSE
1137	RPL38	-0.0347629367669633	0.233721511642022	FALSE
1138	MGLL	-0.035115484489797	0.184656000181267	FALSE
1139	GRSF1	-0.0352559887796957	0.166968065406309	FALSE
1140	USP7	-0.0352756690690761	0.134781752042107	FALSE
1141	RPL35	-0.0352995900685027	0.395711645089399	FALSE
1142	TMEM43	-0.0354237884849393	0.0542496504889181	FALSE
1143	GFM1	-0.0356212780867367	0.177108900266576	FALSE
1144	MTHFD1	-0.0359102135141391	0.445981795921693	FALSE
1145	TLN1	-0.0361751906910115	0.552574794510047	FALSE
1146	PRKCA	-0.036459990058308	0.215545150315573	FALSE
1147	GTF2I	-0.0364963153773399	0.216487696809034	FALSE
1148	EIF3L	-0.0366756743976069	0.221894637885693	FALSE
1149	DDX1	-0.0368069138272684	0.355251970474884	FALSE
1150	BAG3	-0.0371256876625701	0.279584812435183	FALSE
1151	ITGA5	-0.0373495209842627	0.183496340322092	FALSE
1152	PTP4A2	-0.0373880710381318	0.149621965011188	FALSE
1153	HP1BP3	-0.0374691407243937	0.425991188024621	FALSE
1154	TOR1AIP1	-0.0376468142769184	0.192890797313953	FALSE
1155	PSMD5	-0.037648798529192	0.255487291900803	FALSE
1156	ATP5F1	-0.0377849691714705	0.297848664616554	FALSE
1157	RUVBL2	-0.0377952292211567	0.350770621634223	FALSE
1158	CIRBP	-0.0378197080083318	0.347859439898798	FALSE
1159	UBE2V1	-0.0380064478839959	0.384860997910027	FALSE
1160	PPFIBP1	-0.0380699565006353	0.091971851185661	FALSE
1161	GPSM1	-0.0381782688461847	0.329941417564463	FALSE
1162	KPNA3	-0.038295426632498	0.477576033689079	FALSE
1163	VARS	-0.0387869288294489	0.390257229463168	FALSE
1164	P4HA1	-0.0392811836321112	0.0959925252838024	FALSE
1165	AP3S1	-0.0393015093021098	0.218152555968229	FALSE
1166	NUCB1	-0.0395628176997889	0.322038071647422	FALSE
1167	IFT27	-0.0398860017610243	0.301933513034275	FALSE
1168	DCTN2	-0.0401306075504806	0.434545672907663	FALSE
1169	DDX24	-0.0404732916047656	0.291418254590838	FALSE
1170	CYB5R2	-0.0404744965233252	0.161951524040953	FALSE
1171	IQGAP1	-0.0407224085274009	0.567541116130839	FALSE
1172	PRPF31	-0.0408586146640513	0.307194713827263	FALSE
1173	RFC4	-0.0409194718807235	0.278436896538674	FALSE
1174	EIF4E	-0.0412254300305506	0.308797508211844	FALSE
1175	LARP1	-0.041708343989896	0.356910600032913	FALSE
1176	SRRT	-0.0417331324269217	0.31280328213992	FALSE
1177	DDX46	-0.0421846120857428	0.260792741030607	FALSE
1178	LASP1	-0.0421969868925771	0.269353333767771	FALSE
1179	EML4	-0.0422093639420407	0.19157285487965	FALSE
1180	PSMD9	-0.0423505040454959	0.190127323261623	FALSE
1181	UPF1	-0.0424099471463588	0.535432868621032	FALSE
1182	SMC4	-0.0431252292526292	0.436396056036065	FALSE
1183	RPS16	-0.0431497626099606	0.458619021174725	FALSE
1184	PSMC5	-0.0431684299907484	0.393666533508675	FALSE
1185	RRS1	-0.043806013926913	0.247205482051375	FALSE
1186	DDX54	-0.043965489038305	0.182426053810006	FALSE
1187	PCNA	-0.0441074023749657	0.403577793013934	FALSE
1188	PDCD6IP	-0.0441880428091679	0.489687282433914	FALSE
1189	ILF3	-0.044323866481923	0.521280848066285	FALSE
1190	EPRS	-0.0445899550251827	0.551238168869445	FALSE
1191	HNRNPUL2	-0.0446248632177202	0.145745170501579	FALSE
1192	RNPEP	-0.044743670101397	0.195508715492917	FALSE
1193	DPP3	-0.0450089234394859	0.304643733650307	FALSE
1194	PNP	-0.0450511030768439	0.400853888105851	FALSE
1195	CDC37	-0.0451538405384824	0.38810105055892	FALSE
1196	BAG6	-0.0452908066094153	0.291744123473807	FALSE
1197	UBE2K	-0.0454109907854239	0.28417931235181	FALSE
1198	ARL1	-0.0454385505950246	0.122753284385027	FALSE
1199	IDE	-0.0454912834637469	0.43416572834968	FALSE
1200	UBE2I	-0.0456096729625326	0.376486718199807	FALSE
1201	VDAC3	-0.0458842398107393	0.327511732761382	FALSE
1202	YARS	-0.0466521651548817	0.226333389752496	FALSE
1203	RBMS2	-0.0467690376031165	0.204344617715001	FALSE
1204	FTL	-0.0471642129763641	0.145713417176781	FALSE
1205	TOP1	-0.0473800801824602	0.458907227419769	FALSE
1206	GPI	-0.0474046907211836	0.566777326963206	FALSE
1207	EXOC2	-0.0475249669215536	0.228212815557117	FALSE
1208	TJP1	-0.0476166327485039	0.160099277500799	FALSE
1209	PFAS	-0.0479618602449161	0.468053182289952	FALSE
1210	VDAC2	-0.0482215915741016	0.250536706830998	FALSE
1211	P4HB	-0.0483758525833338	0.632569859300393	FALSE
1212	UBE2M	-0.0489246452733969	0.503703340313952	FALSE
1213	SEPHS1	-0.0489312189136779	0.199445837475451	FALSE
1214	GART	-0.0492078689930793	0.697161587656968	FALSE
1215	PPIF	-0.0492888411285115	0.385735331925415	FALSE
1216	CCT3	-0.049352321533302	0.736710675197916	FALSE
1217	SERPINB6	-0.0495491955981482	0.347553130209519	FALSE
1218	COPS8	-0.0500495382237407	0.543722827231969	FALSE
1219	TECR	-0.0503637206756995	0.269970855400356	FALSE
1220	HSPA5	-0.0504850093299503	0.558282062624672	FALSE
1221	EIF3A	-0.0505156209519679	0.47665205677133	FALSE
1222	APRT	-0.0505226647479216	0.195157463628401	FALSE
1223	ANXA5	-0.0505420608568343	0.702761534362936	FALSE
1224	LEPREL2	-0.0515889767726616	0.193598019429638	FALSE
1225	NAPA	-0.0520511025833184	0.340672179530325	FALSE
1226	SPTAN1	-0.0522729380989695	0.831326242011422	FALSE
1227	TUBA1C	-0.0522994493006319	0.263193847655147	FALSE
1228	STOML2	-0.052643396325065	0.269608540575098	FALSE
1229	C14orf166	-0.0529552271897415	0.358351064954266	FALSE
1230	NT5E	-0.0530999494471551	0.813435496153459	FALSE
1231	CCDC47	-0.0532919660956281	0.218945357296059	FALSE
1232	PSME2	-0.0537944817998142	0.250106052128158	FALSE
1233	PGAM1	-0.0539614642198565	0.791494203519474	FALSE
1234	COPA	-0.0540881752863402	0.748923014421435	FALSE
1235	DDX19A	-0.0542324606337008	0.165528503937415	FALSE
1236	NSFL1C	-0.05463506575426	0.534876908228152	FALSE
1237	CBX5	-0.0547225790240073	0.288093145599709	FALSE
1238	YWHAH	-0.0547540416474117	0.237826927683709	FALSE
1239	ATP5J	-0.0547836818211671	0.340308138382162	FALSE
1240	PLCB3	-0.0550432512582368	0.425422425368497	FALSE
1241	OGDH	-0.0554860938234008	0.59151981012661	FALSE
1242	PPME1	-0.0561426053528393	0.359082305361992	FALSE
1243	ANXA2.1	-0.0561695064140295	0.688011057385526	FALSE
1244	PUF60	-0.0562819528079892	0.274268948392353	FALSE
1245	GSTO1	-0.05639710041706	0.537437880719188	FALSE
1246	PAK2	-0.0564274333024137	0.569412626793325	FALSE
1247	PAPSS2	-0.0564389141122135	0.364943388621848	FALSE
1248	SUGT1	-0.0565812743837206	0.654956898439735	FALSE
1249	FAM129B	-0.0570738727958666	0.610268319243821	FALSE
1250	HSPD1	-0.0570781351659804	0.814251323071711	FALSE
1251	SEC31A	-0.0570805132222603	0.584490304954233	FALSE
1252	BMS1	-0.0574523938852938	0.351531661095104	FALSE
1253	TCP1	-0.0576487871031617	0.797756196696699	FALSE
1254	MYL12A	-0.0578805954964547	0.462758963645547	FALSE
1255	PPM1G	-0.0579004331816897	0.468331759984569	FALSE
1256	CDC5L	-0.0582154232731185	0.403092564827341	FALSE
1257	FARSB	-0.0585337671317365	0.59866235804364	FALSE
1258	SF3B4	-0.0587017785500414	0.177622774240737	FALSE
1259	KARS	-0.0587359256405051	0.681008756750679	FALSE
1260	STMN1	-0.0588164700575184	0.408026759428262	FALSE
1261	ACLY	-0.0589786418407954	0.959535151040126	FALSE
1262	MRPL41	-0.0590070736446258	0.375248315503044	FALSE
1263	UFL1	-0.0590578892086526	0.334456930726672	FALSE
1264	DNAJC9	-0.0593123930464703	0.277553062020801	FALSE
1265	GLOD4	-0.0595603756376466	0.696805514281641	FALSE
1266	ENOPH1	-0.0595948188172155	0.27989694902371	FALSE
1267	CFL2	-0.0598252283576954	0.699744310402672	FALSE
1268	SFXN1	-0.0602313660377654	0.530464079888555	FALSE
1269	PPIA	-0.0609195488886769	0.728722131355219	FALSE
1270	SDCBP	-0.0613097837889089	0.444039070738395	FALSE
1271	HCFC1	-0.0613263587807786	0.249731983967519	FALSE
1272	SMARCC2	-0.0618123640652559	0.531165086030566	FALSE
1273	NAA10	-0.0619892761554084	0.44748092646841	FALSE
1274	CCT5	-0.0622111859744159	11793866593265	FALSE
1275	TBCB	-0.0622471980671371	0.496985275838678	FALSE
1276	FERMT2	-0.0626087711312699	0.37599786188494	FALSE
1277	RAVER1	-0.0626869722311909	0.507790182469402	FALSE
1278	YWHAG	-0.0629440689042955	0.4316681474131	FALSE
1279	SBDS	-0.0630971722164926	0.830015958202253	FALSE
1280	NEMF	-0.063335247590901	0.33760026075452	FALSE
1281	CMPK1	-0.0635985835042536	0.634781239378269	FALSE
1282	PDXK	-0.0636025304098542	0.446860764037368	FALSE
1283	LONP1	-0.0637109851947795	0.333104383886787	FALSE
1284	GTPBP4	-0.0637329213932585	0.437632209197067	FALSE
1285	SPTBN1	-0.0638210313221688	110794510006566	FALSE
1286	PSMA7	-0.0640571308810927	0.656150103039194	FALSE
1287	ANXA4	-0.0648767011920182	0.315944732517854	FALSE
1288	PRKAA1	-0.0653342831938577	0.476377632437191	FALSE
1289	TPD52L2	-0.065352676931262	0.888518999766078	FALSE
1290	NDUFS7	-0.0654247762346341	0.353909185000522	FALSE
1291	SLK	-0.0659037987804858	0.29897222111236	FALSE
1292	HEXB	-0.0662955460020456	0.149026309619014	FALSE
1293	GPD2	-0.0668309622274474	0.994770958734419	FALSE
1294	SEPT7	-0.0670141467567333	0.883750732107732	FALSE
1295	TPT1	-0.0675806737060789	0.643531708511901	FALSE
1296	HN1L	-0.0677710012012547	0.684318924241005	FALSE
1297	CKAP4	-0.067780686702049	119789063907638	FALSE
1298	HSPA1B	-0.068396751299213	0.982684903801466	FALSE
1299	FKBP10	-0.0687359750237029	0.764567332766404	FALSE
1300	PRDX6	-0.0689265713447895	0.6181746250209	FALSE
1301	PITRM1	-0.0689827724668657	0.180043970633267	FALSE
1302	GAK	-0.0692528230130858	0.341952578674939	FALSE
1303	CARS	-0.0693367524465796	0.227258940342797	FALSE
1304	DNAJB1	-0.0697692225655899	0.566755277069664	FALSE
1305	COPZ1	-0.0698436789671764	0.593838063293425	FALSE
1306	RPE	-0.0699313138158164	0.222746255758521	FALSE
1307	MRI1	-0.0699854489501508	0.388720924868188	FALSE
1308	NDUFS8	-0.0704047946497646	0.130795463545322	FALSE
1309	GCN1L1	-0.0705636124729168	0.864585122472379	FALSE
1310	PRMT5	-0.0708062428391436	0.513912540824444	FALSE
1311	CBR1	-0.0708550964659818	0.839069986843506	FALSE
1312	EEF1B2	-0.0708847343344523	0.741860547862113	FALSE
1313	LSM5	-0.0713110626713718	0.311915392540235	FALSE
1314	SMC1A	-0.0714974134115334	0.338569387575427	FALSE
1315	RPL19	-0.0715105530934714	0.420290029082429	FALSE
1316	PPIH	-0.0717118374587908	106541905664414	FALSE
1317	HMGA2	-0.071778006640427	0.437993074293598	FALSE
1318	LAMB1	-0.0720320391985929	0.264017459199608	FALSE
1319	RAD23B	-0.0724612442334465	0.42909828434944	FALSE
1320	C12orf57	-0.0727456844910783	0.256263539732386	FALSE
1321	PPA1	-0.073316773338286	122824813766444	FALSE
1322	GSTP1	-0.0742687929143635	0.811889892190723	FALSE
1323	ALDH1B1	-0.0743050912445611	110922653957062	FALSE
1324	SAR1A	-0.074354119519592	0.211264750202364	FALSE
1325	METAP1	-0.0744269062902365	0.633591410294855	FALSE
1326	TUBB4B	-0.0745396483861676	111818304624325	FALSE
1327	SF3A3	-0.0747321298766241	0.384587346505244	FALSE
1328	EPS8	-0.0747860707531132	0.662714872204788	FALSE
1329	CLPX	-0.0748910001926593	0.793592342040319	FALSE
1330	YLPM1	-0.0750048569364345	0.132084736579897	FALSE
1331	RMDN1	-0.0753986453110755	0.793569956266191	FALSE
1332	REXO2	-0.0757059066081425	0.675768573206328	FALSE
1333	RPA2	-0.0757949498868804	0.396468972473299	FALSE
1334	SEPT9	-0.0761180397046459	100859632173503	FALSE
1335	FAM98A	-0.0761445840141874	0.619507490396014	FALSE
1336	IMMT	-0.0762713405083186	119602129714844	FALSE
1337	HNRNPUL1	-0.0764916136171117	0.768281928830677	FALSE
1338	UBE2O	-0.0771661169258397	0.533294348504918	FALSE
1339	NUMA1	-0.0776928415747022	119566707606961	FALSE
1340	MRPL49	-0.0780429430994154	0.309691387674532	FALSE
1341	RBM27	-0.0782409563438247	0.501163684058291	FALSE
1342	PDIA6	-0.078403792018598	108723699491217	FALSE
1343	DBN1	-0.0784571347435943	0.701273003634994	FALSE
1344	COL6A2	-0.0784615879910611	0.761890312763408	FALSE
1345	BANF1	-0.0784786858797002	0.826787345276738	FALSE
1346	DDAH2	-0.0786856128779458	0.338826949847353	FALSE
1347	PSMC4	-0.0789175193915526	0.778144789901046	FALSE
1348	DECR1	-0.0796508829550522	0.39868586874518	FALSE
1349	RUVBL1	-0.0799589570833401	143624141828728	FALSE
1350	KPNA4	-0.080033820108337	0.263765767602155	FALSE
1351	NDUFS5	-0.0803078371191237	0.377286798833349	FALSE
1352	NSDHL	-0.0808534761999251	0.36617863503103	FALSE
1353	AHNAK	-0.0810108888915977	140304724139477	FALSE
1354	MDH2	-0.0810164221092577	0.982769097573242	FALSE
1355	OSTF1	-0.0815285764895535	0.557226549804814	FALSE
1356	HSPA14	-0.0834369768505532	0.530386407412574	FALSE
1357	SERPINH1	-0.0841482286083455	121639482788852	FALSE
1358	GALK1	-0.0842270151198115	0.58911082346149	FALSE
1359	SRSF9	-0.0845274487620493	0.684018198702086	FALSE
1360	TMED10	-0.0848330692746622	0.946811058907213	FALSE
1361	OXCT1	-0.0850099526935271	0.684363951926433	FALSE
1362	PGK1	-0.0852878138263655	151391836360669	FALSE
1363	TK1	-0.0854986797630666	0.672396084246138	FALSE
1364	ANXA1	-0.0859129591550456	161370957416548	FALSE
1365	PARP4	-0.0862428411758316	0.294188734267844	FALSE
1366	G3BP2	-0.0864816958929442	0.936180344404267	FALSE
1367	RAC1	-0.0869640521914015	0.800553164619644	FALSE
1368	TXNDC17	-0.0869714154220134	0.683098902476163	FALSE
1369	SNRPD1	-0.0870946443727512	0.390739189203377	FALSE
1370	COPE	-0.0876321737611345	0.761176627709928	FALSE
1371	HSPA4	-0.0880459075913187	164638843358398	FALSE
1372	BOLA2	-0.0882229154813636	0.75216494772889	FALSE
1373	PKM	-0.0884317985976359	149096786760735	FALSE
1374	TUBB	-0.0892702537900156	0.803316862162796	FALSE
1375	LMAN2	-0.0892783511957145	0.605690370669618	FALSE
1376	SERPINB1	-0.0894449640164083	0.610616942637629	FALSE
1377	ARL3	-0.0895988958556195	0.401884473243901	FALSE
1378	PYCR2	-0.0896199452926076	0.79290523811412	FALSE
1379	AKR1B1	-0.0898220037257289	0.622854679899457	FALSE
1380	LGALS1	-0.0902266164930303	0.684295977956248	FALSE
1381	RANGAP1	-0.0904752170543652	149660111923225	FALSE
1382	PDCD10	-0.0905303489601401	0.615339778515189	FALSE
1383	BZW2	-0.0910182475709291	0.695341173015089	FALSE
1384	UBR4	-0.0911681654121423	0.676714717095619	FALSE
1385	PSMC1	-0.0919832979227397	119650678872948	FALSE
1386	RECQL	-0.091983769846065	0.220793364181588	FALSE
1387	ATP5A1	-0.0919878341670177	13723927450625	FALSE
1388	INF2	-0.0924916374601068	0.428714130721203	FALSE
1389	TOMM70A	-0.0929975430310765	0.845693746547995	FALSE
1390	FAM136A	-0.093625336562658	0.503068405086799	FALSE
1391	BCLAF1	-0.09369423373602	0.194063767008236	FALSE
1392	SAE1	-0.0938955351489064	0.457912298733763	FALSE
1393	SCP2	-0.0941876978478557	0.473663515169705	FALSE
1394	HDGFRP2	-0.0944086429299098	0.547720902635101	FALSE
1395	DR1	-0.094790662545515	0.696585069783085	FALSE
1396	PSMC2	-0.0950224997802191	138289638086108	FALSE
1397	GAPDH	-0.0951170898915983	155133695530815	FALSE
1398	PSMC3	-0.0956779270450614	0.773418864694136	FALSE
1399	TAF15	-0.0961549694125345	0.566214068799856	FALSE
1400	VAMP3	-0.0962707190232734	0.512341684132939	FALSE
1401	TPR	-0.0970215728835555	113323828081333	FALSE
1402	EIF4H	-0.097345533451584	126256678928279	FALSE
1403	S100A6	-0.0977627541467356	106450543519465	FALSE
1404	DNAJC13	-0.097774175362499	0.543039679652602	FALSE
1405	CRYZ	-0.0984199106825301	0.661588701448382	FALSE
1406	HAT1	-0.0986516159272597	0.688314030474786	FALSE
1407	RHOG	-0.0988738496947601	0.350025782046424	FALSE
1408	TOMM34	-0.0992800955841311	0.615330512354405	FALSE
1409	ARPC5	-0.0993096828887641	0.552212904875119	FALSE
1410	MCM7	-0.0995947647180202	0.921407780609391	FALSE
1411	SMC2	-0.09980554695343	0.614211825599068	FALSE
1412	PGD	-0.0998405270031366	156013751469809	FALSE
1413	SRP72	-0.100593877285611	128060504313908	FALSE
1414	CCT6A	-0.100659259076803	200936561060661	FALSE
1415	CNDP2	-0.100973440440074	0.713968432457831	FALSE
1416	TPBG	-0.101499905592361	0.447563137586838	FALSE
1417	POLR2B	-0.102152776448362	0.677275054188615	FALSE
1418	SCRN1	-0.102190936531393	0.919197251651659	FALSE
1419	PRKAR1A	-0.102210759398918	182844579275034	FALSE
1420	MAP4	-0.102376524042937	177122152588783	FALSE
1421	BYSL	-0.102491436005336	0.593182569016046	FALSE
1422	RNPS1	-0.102769348845683	0.909130032396917	FALSE
1423	CCT2	-0.103201485578424	202326844012299	FALSE
1424	ARPC5L	-0.10327399683513	0.449140437413631	FALSE
1425	ATIC	-0.103323110114955	157829135976944	FALSE
1426	BLVRB	-0.103338075202027	0.778777955310336	FALSE
1427	TMX1	-0.10366442539452	0.715541602793628	FALSE
1428	UBAP2L	-0.103693221870213	0.99204436476903	FALSE
1429	UBE2V2	-0.104304475638164	0.854899040730844	FALSE
1430	MGEA5	-0.10473842501508	0.579641393042599	FALSE
1431	ATP5B	-0.105117724653979	178934397770109	FALSE
1432	VPS4A	-0.105123495994768	100351850139283	FALSE
1433	RPL13	-0.105527894113955	120278853632438	FALSE
1434	NDUFS1	-0.105715073359804	0.774331239800707	FALSE
1435	SMU1	-0.10596696051625	0.883817834997788	FALSE
1436	DDX52	-0.106516316137508	0.666213921775043	FALSE
1437	STAM	-0.10679689969435	0.82844150506731	FALSE
1438	ADI1	-0.106867486772773	148576137098224	FALSE
1439	TMPO	-0.106962517465201	197922602193548	FALSE
1440	FASN	-0.107182109373642	193784746474267	FALSE
1441	ATP1B3	-0.107475613339517	0.777912731218686	FALSE
1442	NCAPD2	-0.107866357475006	0.639736383571903	FALSE
1443	PDIA4	-0.108122446049077	211935425099358	FALSE
1444	ETFB	-0.108350621588404	120831210021164	FALSE
1445	GLRX	-0.108412526356469	0.525010659559832	FALSE
1446	ARFGAP2	-0.108478226862918	0.743671594317141	FALSE
1447	TSFM	-0.108526416551221	0.649723492510657	FALSE
1448	PSMA5	-0.108573099580154	127939497333678	FALSE
1449	TCOF1	-0.108724651783799	0.770855294278895	FALSE
1450	ATP5C1	-0.108915591187598	0.613487368563904	FALSE
1451	CLTA	-0.109126331321516	0.954808952132317	FALSE
1452	IDH2	-0.109607766709939	141395582063373	FALSE
1453	PTGR1	-0.109900429419138	0.622766901614628	FALSE
1454	WDHD1	-0.110248125104894	0.609987788579902	FALSE
1455	AK2	-0.110641525584867	0.856536552571273	FALSE
1456	USP5	-0.110890729102968	0.822867578755759	FALSE
1457	SARS	-0.110976097416414	108822480653849	FALSE
1458	SORD	-0.11207119307076	0.561396641187077	FALSE
1459	TIMP1	-0.112268211809223	131970968614914	FALSE
1460	TBC1D13	-0.112460802558953	0.763448278838531	FALSE
1461	EIF3G	-0.112486270829693	128286293161404	FALSE
1462	PDHA1	-0.112832742641292	0.543891366496474	FALSE
1463	A0A1W2PNV4	-0.113158959501257	108073289849484	FALSE
1464	PKM.1	-0.113457055820493	0.430426909278298	FALSE
1465	PHPT1	-0.113478872599698	0.794770118429852	FALSE
1466	ACTR10	-0.113495388826525	0.80094946681463	FALSE
1467	HTATIP2	-0.113516329813843	113094398867999	FALSE
1468	CAST	-0.113653982376476	0.661123426643405	FALSE
1469	POLD1	-0.113732749080297	0.863088461356388	FALSE
1470	MAP1S	-0.113809076978553	109799954142721	FALSE
1471	PHGDH	-0.113895191327369	0.727055223331822	FALSE
1472	TOR1AIP2.1	-0.114355028934666	0.629060992159057	FALSE
1473	EIF3H	-0.114423652035677	0.458829444761408	FALSE
1474	ARHGAP17	-0.114580449259044	0.496550514457438	FALSE
1475	NDUFA6	-0.114785873096421	0.681496817118325	FALSE
1476	LSM2	-0.114818346752797	0.838319161224602	FALSE
1477	ATP6V1A	-0.11495838686607	0.743088225328855	FALSE
1478	SEC23A	-0.115447681267442	103172157532504	FALSE
1479	RPL15	-0.115519111832594	0.945588227159924	FALSE
1480	UROD	-0.115921224542602	0.477924418996291	FALSE
1481	AIMP2	-0.116798558765957	11036302438395	FALSE
1482	MARS	-0.117161066755404	12401053380051	FALSE
1483	GSPT1	-0.117413354206533	0.414158997735998	FALSE
1484	PDLIM4	-0.117680635834674	194534426418868	FALSE
1485	TOP2A	-0.118058177143498	190554638354784	FALSE
1486	AIFM1	-0.118231322373953	0.908476895285896	FALSE
1487	TUBB8	-0.118478209577152	112405645421787	FALSE
1488	PTPN11	-0.118500540779527	0.680263993380556	FALSE
1489	PHF5A	-0.119083856591018	0.340787012031614	FALSE
1490	SSR4	-0.119086292735659	0.635077964055597	FALSE
1491	SUCLG1	-0.119163515104249	0.757489191342308	FALSE
1492	CHCHD3	-0.119264230845811	0.901761824090424	FALSE
1493	U2AF1	-0.119758848512021	0.405410292043447	FALSE
1494	PSAP	-0.120609997495539	0.935994726526343	FALSE
1495	AASDHPPT	-0.120682697925684	121624426525384	FALSE
1496	TOLLIP	-0.120729798402607	105074353098429	FALSE
1497	GOT1	-0.120775227198427	139236821242304	FALSE
1498	PSMC6	-0.120932604332662	152690147775971	FALSE
1499	TARS	-0.121098894438299	176638034575987	FALSE
1500	AP2M1	-0.121400373774566	158619842983435	FALSE
1501	USP14	-0.122580596768275	176589116687827	FALSE
1502	THRAP3	-0.122782615275884	0.859272412431752	FALSE
1503	TBL2	-0.123649090260169	0.693619512728071	FALSE
1504	CAND1	-0.123797150436619	135798571761281	FALSE
1505	MAP2K1	-0.123934350798971	0.709770385742494	FALSE
1506	RPRD1B	-0.124019766210655	0.549970431324652	FALSE
1507	PSMD14	-0.124022860239441	0.568065650687901	FALSE
1508	COMMD1	-0.124084306998842	0.575928370235173	FALSE
1509	TMED9	-0.124302899866958	0.746915380123195	FALSE
1510	UBQLN1	-0.124549928487351	128676028364669	FALSE
1511	COX5A	-0.125228984099994	0.651519975452756	FALSE
1512	TXN	-0.125712310212144	14104022632862	FALSE
1513	STUB1	-0.126208486251269	0.883614098889706	FALSE
1514	DNAJA2	-0.127164381668043	140706177243031	FALSE
1515	GANAB	-0.127279224541532	130397294177957	FALSE
1516	LAMTOR1	-0.12735896557504	129213079398191	FALSE
1517	SH3GL1	-0.127361585115686	186614855548117	FALSE
1518	PDHB	-0.127363035877297	0.789793879887557	FALSE
1519	RHOA	-0.127514070916565	0.510544752894934	FALSE
1520	VDAC1	-0.127534728285863	120974395937058	FALSE
1521	FKBP3	-0.127955584816926	115914318471679	FALSE
1522	CAPN1	-0.12827196734559	0.834563008124872	FALSE
1523	ATXN2L	-0.128443968444252	0.870691702219015	FALSE
1524	ETF1	-0.128841669115767	127036542774816	FALSE
1525	STK24	-0.129290160787079	136159153789365	FALSE
1526	IPO5	-0.129618890745697	11246591378266	FALSE
1527	PRRC1	-0.129690983089604	119940599335274	FALSE
1528	OGT	-0.130051741400854	0.478038056959583	FALSE
1529	PLIN3	-0.130079327359624	22460281536284	FALSE
1530	SRSF10	-0.130183989439924	0.248656893207314	FALSE
1531	OLA1	-0.130335196007616	10257911594748	FALSE
1532	SFXN3	-0.130766936640239	10996133478971	FALSE
1533	PRDX2	-0.130977286986599	126420860151667	FALSE
1534	RPS29	-0.131142351807643	0.528615809210644	FALSE
1535	SERPINB8	-0.13143422292719	119004424069927	FALSE
1536	CD9	-0.131655200352164	0.301974893168214	FALSE
1537	DPYSL2	-0.13171892375542	192786868887834	FALSE
1538	SH3GLB2	-0.132243281742133	0.617409692348692	FALSE
1539	DNM1L	-0.132403987363038	0.852986105924091	FALSE
1540	PGRMC2	-0.133633284298515	0.946858552547218	FALSE
1541	ECHS1	-0.134164124071761	166767271451042	FALSE
1542	ERLIN2	-0.134240259718601	129141146043592	FALSE
1543	FTH1	-0.13447205037887	141750239924097	FALSE
1544	PIN1	-0.134754188639651	0.861818540371408	FALSE
1545	MTPN	-0.135099148019188	194700653281897	FALSE
1546	CLNS1A	-0.135356398106889	0.255355854661713	FALSE
1547	FDX1	-0.135847288878622	0.54827200334428	FALSE
1548	PSMA1	-0.136360294638473	162378397289335	FALSE
1549	NIT1	-0.13686629904409	0.975697562138194	FALSE
1550	CDC42	-0.137057743173012	0.943807116976202	FALSE
1551	NUP133	-0.137264809587389	0.942327074020013	FALSE
1552	ECI2	-0.137402943737362	129908178226652	FALSE
1553	ASPH	-0.137636770133795	307974123563491	FALSE
1554	SDHA	-0.1377485847082	0.67566055791481	FALSE
1555	EIF2B4	-0.137868742192076	104603615674001	FALSE
1556	ACAT1	-0.13856799218777	106272355503011	FALSE
1557	EIF2AK2	-0.139053984481949	0.64282512241036	FALSE
1558	FAHD2A	-0.139174431068618	0.918079509153009	FALSE
1559	MAPK1	-0.139380305465277	235841865794487	FALSE
1560	LIMS1	-0.139530985877812	168006477990543	FALSE
1561	IDH3B	-0.139759803619038	0.971726408673146	FALSE
1562	BRK1	-0.140340298116961	0.384333649829642	FALSE
1563	ALCAM	-0.140534640683008	187942982177309	FALSE
1564	MRPL17	-0.14062981224594	0.866766566510862	FALSE
1565	IMPDH2	-0.141013966446028	187458620757283	FALSE
1566	ZPR1	-0.141318265991456	0.840462841360809	FALSE
1567	MIF	-0.141438175861555	188972286735108	FALSE
1568	DLST	-0.141755431981657	192532305953243	FALSE
1569	PDLIM7	-0.141766786963748	15620494633623	FALSE
1570	DCTN4	-0.141915259080488	135264847504618	FALSE
1571	UBA6	-0.142083663234468	0.77961404274445	FALSE
1572	ATP5J2	-0.142176270947061	138660631329386	FALSE
1573	IQGAP3	-0.14266409498422	0.560503877455647	FALSE
1574	GLUD1	-0.142706339067001	202491338775991	FALSE
1575	NCAPH	-0.143536374149129	120551809539016	FALSE
1576	PGLS	-0.144283058562818	183661526402941	FALSE
1577	IARS	-0.144440516706178	178714950208718	FALSE
1578	SLC25A24	-0.144473270544248	0.756700412961442	FALSE
1579	RTCA	-0.145597620343873	0.89381139611122	FALSE
1580	AK1	-0.145930995670053	143444377250192	FALSE
1581	PAFAH1B3	-0.146618952431872	0.904561631079692	FALSE
1582	CAPZA2	-0.147093103558074	0.351072726018089	FALSE
1583	POLR1C	-0.147583383218894	0.819908497041179	FALSE
1584	NPC2	-0.147808874959772	0.79657834968535	FALSE
1585	S100A10	-0.147883191211225	192113763675498	FALSE
1586	ATP2B4	-0.147902344387282	0.544282376995641	FALSE
1587	SURF4	-0.148033545117601	0.463274362721313	FALSE
1588	GARS	-0.148104658235937	175542196501846	FALSE
1589	NPEPPS	-0.148689637469406	125965330002908	FALSE
1590	COL6A3	-0.149162909142403	261585326710679	FALSE
1591	VPS35	-0.149402632723932	0.586659670335187	FALSE
1592	GMPPA	-0.149451687281069	173499922957917	FALSE
1593	UBAP2	-0.149572038988495	111376457416046	FALSE
1594	KTN1	-0.149642378223907	164914169108574	FALSE
1595	ARF4	-0.150282359732271	0.6373041426719	FALSE
1596	ATP5I	-0.15082938447164	156030990336636	FALSE
1597	AP3D1	-0.151188992201087	0.919233030609996	FALSE
1598	MRPS17	-0.151420015647149	0.938307473906142	FALSE
1599	ACBD3	-0.151557319119446	0.786689772703621	FALSE
1600	PARK7	-0.151566694656065	268265006087216	FALSE
1601	AARS	-0.151718965009449	242579739981483	FALSE
1602	RBM10	-0.151795563024713	145142228114087	FALSE
1603	QKI	-0.151854383866626	0.824483988321538	FALSE
1604	SEC22B	-0.152999627933095	126764035387229	FALSE
1605	ADSS	-0.153109543804495	207884143652786	FALSE
1606	MRPL39	-0.153394282331337	0.800618542860172	FALSE
1607	SPCS2	-0.15341522774038	0.95718526255859	FALSE
1608	NUBP2	-0.153789095408484	177706311469031	FALSE
1609	IFI16	-0.154115965549856	243271756980666	FALSE
1610	SRSF2	-0.154143900051873	142639646182191	FALSE
1611	SOD1	-0.15553480391862	234818474136807	FALSE
1612	NDUFA8	-0.156589163786485	0.941645019877255	FALSE
1613	ACOT9	-0.156829814698396	0.715635220704705	FALSE
1614	NRBP1	-0.157081248603847	129948478371403	FALSE
1615	ACAA2	-0.1572394007661	0.937522451674283	FALSE
1616	HMOX2	-0.157504081934274	196790466254547	FALSE
1617	TBCD	-0.157655279338499	0.895701363047472	FALSE
1618	PFN2	-0.158010930573189	126760103845341	FALSE
1619	EIF5A	-0.158387192571887	285591361394622	FALSE
1620	UBXN1	-0.158513128711361	131576422653281	FALSE
1621	DBI	-0.15872006070895	0.886067099978552	FALSE
1622	RPA1	-0.158870944994593	194629296982584	FALSE
1623	TROVE2	-0.159383743522485	209194545351073	FALSE
1624	ABI1	-0.159697876929581	109710778934641	FALSE
1625	PPHLN1	-0.160209858254012	0.912415560140661	FALSE
1626	CKS2	-0.161367233638563	0.672392804313788	FALSE
1627	CNPY2	-0.162038868324723	0.872219820787042	FALSE
1628	MTAP	-0.162072754031758	193814190063096	FALSE
1629	RSL24D1	-0.163366787110437	0.573184796654552	FALSE
1630	CAT	-0.166090201544209	0.934822600938327	FALSE
1631	ACSL3	-0.166406891526536	146251000668265	FALSE
1632	DNMT1	-0.166460765804199	0.50772033089626	FALSE
1633	LRRC47	-0.166616873261384	212101020798316	FALSE
1634	PSMB4	-0.166767209109917	106179675984129	FALSE
1635	RBMS1	-0.166886508874434	176794279560502	FALSE
1636	GALE	-0.169048654374384	0.803983433035396	FALSE
1637	RAD50	-0.169055274034358	0.68109791226303	FALSE
1638	HSD17B10	-0.16960522332597	150241063236526	FALSE
1639	FXR1	-0.170932461003193	0.365886526280486	FALSE
1640	MGST1	-0.171020904590106	121716677573969	FALSE
1641	EIF4G2	-0.17132681942546	0.989704998671157	FALSE
1642	PPP4R1	-0.171916892137174	158455080304647	FALSE
1643	FLNC	-0.173634508434606	379137895846703	FALSE
1644	S100A16	-0.174528574232635	0.876411216308799	FALSE
1645	DNPH1	-0.175073611506411	188276352254761	FALSE
1646	YAP1	-0.175170917628934	252935781323789	FALSE
1647	PPID	-0.176107267290632	0.811365208377282	FALSE
1648	IKBKG	-0.176135475496304	165832946309762	FALSE
1649	KIAA0368	-0.176738413432245	234403432345436	FALSE
1650	FABP5	-0.17760371194027	275810550471898	FALSE
1651	CSTF3	-0.17926610757876	0.767020827550879	FALSE
1652	FARSA	-0.179889263007691	165452083447538	FALSE
1653	MYL9	-0.180746868718655	0.937525656581073	FALSE
1654	NIPSNAP1	-0.180782398147477	15818545843645	FALSE
1655	NMT1	-0.18087563580127	149907742372265	FALSE
1656	RANBP3	-0.181837349806477	157076379482119	FALSE
1657	SAFB	-0.182226885443541	178760533186751	FALSE
1658	FBL	-0.184361176995289	0.506890880235383	FALSE
1659	HDGF	-0.1843617328728	23432281769557	FALSE
1660	RAB5B	-0.186526311497202	148868781599149	FALSE
1661	AKAP12	-0.187188377955678	224389329045899	FALSE
1662	DDX50	-0.1876283195362	185895314711603	FALSE
1663	NIF3L1	-0.190018302485955	0.90564668027215	FALSE
1664	ALG5	-0.190040555650571	129080143798775	FALSE
1665	TRPV1	-0.190282638266334	0.769296314241365	FALSE
1666	HSPB6	-0.190866941372775	123097338663359	FALSE
1667	NNT	-0.191184192156014	2977721629446	FALSE
1668	ETFA	-0.191224057998003	208317780817872	FALSE
1669	PYGB	-0.19158786126825	37405405221454	FALSE
1670	RAB1A	-0.193699745500073	125009874018858	FALSE
1671	SMARCA5	-0.193703708019733	0.66796941375971	FALSE
1672	MAP7D1	-0.193932468659495	0.994035329581074	FALSE
1673	VAT1	-0.195292415927105	304734447236011	FALSE
1674	ACOT1	-0.195547128704559	315384936059053	FALSE
1675	XPNPEP1	-0.19563427134967	106597951787405	FALSE
1676	LTA4H	-0.196313576313345	164495053622009	FALSE
1677	CNP	-0.197413106680688	152198993578439	FALSE
1678	UMPS	-0.197537903711037	133962991678204	FALSE
1679	DYNC1I2	-0.198333475504262	166395393968106	FALSE
1680	RTN4	-0.198938174251262	162586804265823	FALSE
1681	FKBP8	-0.199199506929581	217107175840249	FALSE
1682	MAK16	-0.199378310761739	0.851770167218981	FALSE
1683	PSMD1	-0.199490676035591	197616136907991	FALSE
1684	PAPSS1	-0.199760346171988	188828584545689	FALSE
1685	PLOD3	-0.200878488239052	201205255753454	FALSE
1686	FKBP5	-0.201617775290273	312956773838168	FALSE
1687	PPM1F	-0.201811134558763	152011646688765	FALSE
1688	RAP1GDS1	-0.202507704783486	146388975363849	FALSE
1689	PRPS2	-0.203586128796012	118678391839213	FALSE
1690	ATP6V1B2	-0.20420220048973	183210428799002	FALSE
1691	NIT2	-0.20454679039095	231122568173611	FALSE
1692	HSPB1	-0.205267800118921	250983702049185	FALSE
1693	SNX1	-0.20553078268931	159804944750074	FALSE
1694	SEC24C	-0.206121851951828	264772118944977	FALSE
1695	RFC1	-0.206880842411227	166518007079745	FALSE
1696	AIP	-0.20737620109084	141058807467402	FALSE
1697	NSF	-0.207776674835433	234658477968946	FALSE
1698	GPX1	-0.207846575917872	238545939674465	FALSE
1699	BSG	-0.208729752233477	232322431613693	FALSE
1700	SEC24D	-0.209175593559086	106867686515866	FALSE
1701	C11orf68	-0.209668450582367	192623365526302	FALSE
1702	ADSL	-0.210789466123876	0.868018061375966	FALSE
1703	MVP	-0.21101258580909	413222399494367	FALSE
1704	FAM120A	-0.213699713752893	21828114287254	FALSE
1705	DDT	-0.21422167161537	0.903398875541775	FALSE
1706	TUBB3	-0.214274423171869	268736592548316	FALSE
1707	MTHFD2	-0.214709070995562	131196788270618	FALSE
1708	USO1	-0.21600557730283	102524342885449	FALSE
1709	HADHB	-0.216388449162807	357261135318609	FALSE
1710	SEC13	-0.216947670788409	167453251648204	FALSE
1711	S100A13	-0.219221249287399	0.48119227072847	FALSE
1712	HADH	-0.220918901024834	201712201257944	FALSE
1713	GRHPR	-0.224771475841699	368834467337129	FALSE
1714	DLAT	-0.225498031467462	238367328352537	FALSE
1715	FAH	-0.226605033815563	274305608034637	FALSE
1716	CYCS	-0.227200232721383	106040064849543	FALSE
1717	WARS	-0.228241619678212	417790108755596	FALSE
1718	PMM2	-0.228449683484165	227151721425307	FALSE
1719	SMS	-0.228842484545815	27574417158247	FALSE
1720	COX7C	-0.229287586052363	0.828307827895275	FALSE
1721	PWP1	-0.229371877304287	2062172563467	FALSE
1722	SPG20	-0.230334852707754	241174139735759	FALSE
1723	IGF2BP1	-0.230478973238244	344726575947883	FALSE
1724	KIF4A	-0.230513598118279	300715773742709	FALSE
1725	KANK2	-0.233349277147555	126393703508891	FALSE
1726	STAT1	-0.235249014780187	0.76242010686245	FALSE
1727	DHX30	-0.235581525448481	145349837995577	FALSE
1728	ITGA3	-0.236189148615061	222964575028557	FALSE
1729	ADH5	-0.236866841985339	28380253522832	FALSE
1730	ALDH9A1	-0.237390389067293	199044197225321	FALSE
1731	ILK	-0.23954536358514	0.258417965793776	FALSE
1732	PGM3	-0.239843298059871	178263980731369	FALSE
1733	LPP	-0.2427217743454	191947152287497	FALSE
1734	TJP2	-0.242981112139148	337338199412386	FALSE
1735	GCDH	-0.243244767328324	208532306965631	FALSE
1736	RBBP4	-0.243433618937395	430095454118933	FALSE
1737	DDB1	-0.243485086675291	136819885640201	FALSE
1738	HUWE1	-0.246559162092899	151356134062128	FALSE
1739	NHLRC2	-0.246870067620341	0.746827999671391	FALSE
1740	CAV1.1	-0.247553994571012	1905518931382	FALSE
1741	PPP1R7	-0.247941538776802	273638970701032	FALSE
1742	AP2A2	-0.25111517554714	102132594206638	FALSE
1743	SUCLG2	-0.251195656651147	262571376198042	FALSE
1744	PCYT1A	-0.251369960159025	0.793754875968973	FALSE
1745	TCEB2	-0.252702031982086	314259123437889	FALSE
1746	ERGIC1	-0.253045038400241	27257805118063	FALSE
1747	GNS	-0.253403948040575	293221682249913	FALSE
1748	TMTC3	-0.254426979215888	263953619759984	FALSE
1749	NAA50	-0.254637968557141	183993003798652	FALSE
1750	LAP3	-0.255886259377515	184539072517094	FALSE
1751	PRPF8	-0.258135730066801	0.471038655815	FALSE
1752	TUBA4A	-0.259297529328229	230016181929108	FALSE
1753	ETHE1	-0.259416253506689	205345464276929	FALSE
1754	ACAD9	-0.259645243948361	164660495080091	FALSE
1755	EDC4	-0.260676554099373	20010283422234	FALSE
1756	COTL1	-0.261082381876573	271735423955902	FALSE
1757	POLR2A	-0.261436068705237	158437484402079	FALSE
1758	LGALS3	-0.261497011118736	322529019074732	FALSE
1759	BIN1	-0.262568490376696	143888698931161	FALSE
1760	TMEM263	-0.262796791109023	25566715836728	FALSE
1761	CHMP5	-0.26310082480655	218178185935585	FALSE
1762	PC	-0.266073679646338	128887248899271	FALSE
1763	NPLOC4	-0.267886023494855	254108765208002	FALSE
1764	GLG1	-0.268333358253097	283301989040621	FALSE
1765	OTUB1	-0.268400871915237	0.692793214299862	FALSE
1766	PRDX5	-0.272747303308952	282182052616177	FALSE
1767	ATXN10	-0.273025888869508	134338618137339	FALSE
1768	SCYL1	-0.274000357477188	31277331084846	FALSE
1769	IDH1	-0.274646340777435	334025301926212	FALSE
1770	GSN	-0.274757732847609	438309073789816	FALSE
1771	SEC16A	-0.27529644531413	179689729102013	FALSE
1772	ALDH7A1	-0.27749328472243	388115369871996	FALSE
1773	SEC61G	-0.279369285775505	176012854196885	FALSE
1774	TP53I3	-0.282172409252841	178711284670715	FALSE
1775	SDHB	-0.282183449518822	264910621891709	FALSE
1776	ARHGAP1	-0.284990068149291	159698932465977	FALSE
1777	TOM1L2	-0.286359853472291	156086161482482	FALSE
1778	ACADVL	-0.291283117917198	122366331962284	FALSE
1779	PRPF4B	-0.291523865628426	12568168596102	FALSE
1780	ACSL4	-0.292188743753965	33442820326888	FALSE
1781	DLD	-0.294040305043159	323709074855889	FALSE
1782	ATG3	-0.30225291493244	197224948853789	FALSE
1783	NUDT5	-0.30603190860956	322044928821383	FALSE
1784	TRIM25	-0.309071817364845	233639260831832	FALSE
1785	NAMPT	-0.311705634794937	307915471285943	FALSE
1786	GPX4	-0.31223773025244	196389018913982	FALSE
1787	UCHL1	-0.315526941704052	438760610323353	FALSE
1788	GOLGB1	-0.321000874789581	0.448855929442476	FALSE
1789	ADAR.1	-0.323739961463287	191759041946607	FALSE
1790	ACO2	-0.325633726511722	337876054616882	FALSE
1791	FAU	-0.329573617859802	383824475389598	FALSE
1792	AKR1A1	-0.330498616296266	376905325143627	FALSE
1793	CTSD	-0.33137354757914	480992692404531	FALSE
1794	PCYT2	-0.337643088726802	190185451778253	FALSE
1795	ITPA	-0.340728613563734	555025307917798	FALSE
1796	SCFD1	-0.341157237713045	245131166540799	FALSE
1797	FAM114A1	-0.341426904236249	348921205513468	FALSE
1798	LUC7L2	-0.363266661955887	0.555914664728152	FALSE
1799	DNM2	-0.364336051128973	170687951995469	FALSE
1800	SORBS3	-0.369232453026274	134917695096468	FALSE
1801	FAHD1	-0.379104925258547	265853935325301	FALSE
1802	HSDL2	-0.379951577585732	432319599339736	FALSE
1803	LYPLA1	-0.382875263853984	134312796139969	FALSE
1804	FIS1	-0.391374176132151	166064794675923	FALSE
1805	PSMD7	-0.395240689267535	0.810275047367856	FALSE
1806	H2AFV	-0.398269796713304	101579399024227	FALSE
1807	PGM1	-0.399832036114674	319914869065537	FALSE
1808	SKP1	-0.404635040052092	285611518680609	FALSE
1809	SH3BGRL3	-0.409821504308333	381637011571933	FALSE
1810	SQRDL	-0.419216395665016	26114101522004	FALSE
1811	ACAA1	-0.419977773633637	311743553033831	TRUE
1812	ERH	-0.426792624099948	246549793047109	FALSE
1813	UTRN	-0.428042636079402	0.561992053090672	FALSE
1814	SNX2	-0.446645260469619	304532031053686	FALSE
1815	CAMK2D	-0.45141802935853	335456650922716	TRUE
1816	ENO2	-0.456976840413699	350020464987665	TRUE
1817	HINT1	-0.460964258128215	0.94297630217676	FALSE
1818	NUP214	-0.467210953476993	201125005168789	FALSE
1819	HSD17B4	-0.477176977500656	288962313525995	FALSE
1820	UQCRC2	-0.480222827088008	0.696253239339251	FALSE
1821	IGF2BP3	-0.481669653359585	511539644979844	TRUE
1822	DCTN1	-0.503880925528479	10114940165329	FALSE
1823	ITGAV	-0.517226879085802	232778856538628	FALSE
1824	CPNE3	-0.521024571412449	464041421716993	TRUE
1825	CSTF1	-0.634190102021767	418652522642011	TRUE
1826	GSTK1	-0.653247956707748	223718412491363	FALSE
1827	TUBA1B	-0.68307647356275	299507744881502	FALSE
1828	TRIP6	-0.735631420423797	241355587892115	FALSE
1829	LRP1	-0.738874891003391	205460619675497	FALSE
1830	KCTD12	-0.78027155380452	601686510978465	TRUE
1831	NQO1	-128434527973557	594029040095539	TRUE

## Sheet: SC_DIFF_EXP_GENES
	protein	log2_fold_change	p_value_-log10	significant
1	LOXL1	15300039131525	352842592484833	TRUE
2	EMILIN1	122664735308329	175399685612914	TRUE
3	RPL29	111346769728857	141223389946862	FALSE
4	DNAJC8	111083267250499	108277985380345	FALSE
5	BGN	11090483737828	141550156109822	FALSE
6	RRBP1	11059399844363	110955535168017	FALSE
7	LRRFIP1	102672587436832	109633471586993	FALSE
8	FAM195B	0.982907456381138	101830941176909	FALSE
9	HIST1H4A	0.96811284891008	143506088209289	FALSE
10	HLA-C.1	0.931344110981547	135331506082041	FALSE
11	TMPO	0.843596249783086	0.928902732522495	FALSE
12	SARNP	0.815591135428134	0.834989103623312	FALSE
13	CYR61	0.777729190989071	0.938242787777906	FALSE
14	PSME1	0.771854379576583	0.998947334282424	FALSE
15	LGALS3	0.76955826895958	164091613148426	TRUE
16	LOXL2	0.754333464131797	0.791842440059417	FALSE
17	ELAVL1	0.742779092795097	0.729855527873892	FALSE
18	PDIA4	0.73812867252531	0.913940026403965	FALSE
19	CAST	0.736734560062926	0.853675864865526	FALSE
20	TUBB4B	0.733319453685787	0.764222084837974	FALSE
21	FBLN1.1	0.707767403390923	439208977922859	TRUE
22	CLSTN1	0.697038436877396	0.898886658249029	FALSE
23	VASP	0.695070994072658	0.831775364559316	FALSE
24	HMGA1	0.680774733490155	117686456080872	FALSE
25	PCOLCE	0.679145700198648	373657837758395	TRUE
26	TIMP1	0.647622751961721	228338568665184	TRUE
27	CLEC11A	0.636979526899838	138978482454954	FALSE
28	COL3A1	0.549897445445819	310028791064832	TRUE
29	TXNDC5	0.53528992237451	0.622261106190297	FALSE
30	IGFBP2	0.517526616579817	214205724419991	TRUE
31	MMP2	0.495251297054676	389779073480574	TRUE
32	IGFBP4	0.494833747502863	321409710334355	TRUE
33	AHNAK	0.44495580878537	0.473405394947403	FALSE
34	SH3BGRL3	0.444358147383898	254259911074157	TRUE
35	HN1L	0.424461819579516	0.74601839994606	FALSE
36	MXRA8	0.415018662541671	225660470426183	TRUE
37	MMP1	0.392436094842987	0.332803103840289	FALSE
38	HNRNPM	0.376518801762868	0.668625662205351	FALSE
39	SF3B2	0.343598920659277	0.476114298204292	FALSE
40	GSN	0.310856272407335	236168303162816	FALSE
41	TUBB	0.306322962701403	0.436885241987102	FALSE
42	CYCS	0.297501428185674	0.41788912220204	FALSE
43	FLNC	0.292912710745748	151812077096756	FALSE
44	COL6A3	0.286935287802406	149193929530292	FALSE
45	PLEC	0.285480765820793	0.356413067411004	FALSE
46	IGF2	0.27205729759852	11470563603937	FALSE
47	OLFML3	0.269040985150959	114188031215976	FALSE
48	COL6A2	0.260685053162131	136393132651197	FALSE
49	FSCN1	0.25914347333215	0.461205221065482	FALSE
50	FBN1	0.258548956231248	150793357967026	FALSE
51	CST3	0.25560761715338	0.415828148334022	FALSE
52	RPS11	0.254831340379615	0.30320713170528	FALSE
53	CXCL12	0.24685282389018	147622163651004	FALSE
54	COL6A1	0.2419904263744	0.663279340247886	FALSE
55	FUBP1	0.232340231167852	0.688244652230041	FALSE
56	DCN	0.228936469293389	0.446439311804579	FALSE
57	TRIM28	0.218416747095416	0.302684044304389	FALSE
58	CCDC124	0.209148254337951	0.258435726381933	FALSE
59	STC2	0.204524692771153	0.729307711461222	FALSE
60	CCDC80	0.201085018958336	0.395934092558883	FALSE
61	SRSF2	0.198313912503032	0.85592052349338	FALSE
62	PRKCSH	0.193306413983683	0.364871861802452	FALSE
63	HSPG2	0.183337816791058	0.719232982738666	FALSE
64	RBMX	0.180644915664534	0.513706513568527	FALSE
65	IGFBP5	0.178759868903333	0.508551925207053	FALSE
66	ADAM10	0.176500822578728	0.580396322643197	FALSE
67	EDF1	0.175309245366181	0.194309078357742	FALSE
68	PRDX1	0.167508652915179	0.307773204345095	FALSE
69	NID1	0.1668630946318	0.657135316708174	FALSE
70	RCN3	0.164597135563664	0.621719316989759	FALSE
71	PSMA1	0.163911176736619	0.491451866410548	FALSE
72	KHSRP	0.16148606620694	0.168235949318001	FALSE
73	AXL	0.150019874656461	0.333988559322763	FALSE
74	PDCD5	0.147763901172326	0.476414192982185	FALSE
75	APP	0.145322322010621	0.618953608804994	FALSE
76	B2M	0.14195326118014	0.517271620292255	FALSE
77	HIST1H1E	0.140820856502907	0.420586544775273	FALSE
78	NPM1	0.137119128005498	0.323599134058807	FALSE
79	STMN2	0.132792414265788	0.38605873023989	FALSE
80	LDHA	0.129541548450717	0.368715062169942	FALSE
81	FKBP3	0.128978378784007	0.40812194733893	FALSE
82	MDH2	0.122864976124243	0.421534900498977	FALSE
83	HNRNPA3	0.120920262644225	0.302799074731795	FALSE
84	IGFBP6	0.119112073953064	0.49567129315017	FALSE
85	NID2	0.118693047884221	0.38517629383963	FALSE
86	HSPD1	0.116020332056435	0.302069669131959	FALSE
87	TGFBI	0.115964170924157	0.237853835328692	FALSE
88	IGFBP7	0.113115521699687	0.402332452394646	FALSE
89	TIMP2	0.106303229142545	0.439157872137924	FALSE
90	RBM3	0.097267508679419	0.0940081985707861	FALSE
91	FN1	0.0961784318982026	0.453196737635397	FALSE
92	LGALS1	0.0931225650067908	0.356196117947659	FALSE
93	ZYX	0.0919213276252702	0.187895223576219	FALSE
94	PFN1	0.0902685628445052	0.242426553644073	FALSE
95	COL1A1	0.0900371925623809	0.114974243291896	FALSE
96	ACTB	0.0869449442659693	0.0871848377464623	FALSE
97	ADAM9	0.0867737342058543	0.266017928628268	FALSE
98	NCL	0.0792845348737501	0.163380761720737	FALSE
99	PEBP1	0.0786807709370567	0.244305804241495	FALSE
100	RPS18	0.0778371386748997	0.154236233520797	FALSE
101	PRDX6	0.0773779426913599	0.20869377866232	FALSE
102	MARCKS	0.0738033835211311	0.193026969389631	FALSE
103	MAP4	0.0731390084915517	0.174920959924686	FALSE
104	RPL10A	0.0696096660951433	0.174612653266672	FALSE
105	LTBP2	0.0593112859939158	0.0833282256297817	FALSE
106	GAPDH	0.0559484322614683	0.18586878534457	FALSE
107	TKT	0.053081854509319	0.0911527851024836	FALSE
108	SRSF3	0.0411155840514823	0.0938304781663963	FALSE
109	YBX1	0.039924775532894	0.0834645656001574	FALSE
110	MYH9	0.0365637543978021	0.0894688510878429	FALSE
111	HSPB1	0.0356257250207435	0.101048906075114	FALSE
112	FSTL1	0.0347697937954052	0.0579897373540532	FALSE
113	ECM1	0.0339531290823842	0.0716044156643464	FALSE
114	FBN2	0.0251814370781265	0.11200345275294	FALSE
115	EEF1D	0.0247092701384162	0.0631650182916151	FALSE
116	LTBP1	0.0239385841814368	0.0553327722805659	FALSE
117	RPS19	0.0132195117267671	0.0377660453442822	FALSE
118	HNRNPC	0.0107112798323623	0.0275133082847023	FALSE
119	TGFB1	0.010156430873824	0.0166782513016901	FALSE
120	PLIN3	0.00947637767417753	0.0327107169181534	FALSE
121	LASP1	0.0063445966632969	0.0123526944919072	FALSE
122	BASP1	0.00593676222896811	0.0134937631223726	FALSE
123	CALD1	0.00478057869058901	0.00900498467931075	FALSE
124	GPI	-0.00141137550384407	0.00321213629070156	FALSE
125	CD248	-0.00485042260464219	0.00466115922720745	FALSE
126	CLTA	-0.00629388521824303	0.015661654628065	FALSE
127	NME2	-0.00702536879168569	0.0132043480396632	FALSE
128	ALDOA	-0.00714916380542086	0.0178223697627057	FALSE
129	TBCA	-0.00981510965309162	0.0179930320229283	FALSE
130	CLTB	-0.0139731458234902	0.0250116696112439	FALSE
131	HDGF	-0.0170414167237887	0.0391255818437827	FALSE
132	PXDN	-0.0207085343546982	0.0517096724242596	FALSE
133	HINT1	-0.0216375655580112	0.0534936681364411	FALSE
134	HIST1H2BN	-0.0289425039234708	0.0665751622289331	FALSE
135	EIF4B	-0.0458451377885023	0.0766431322561541	FALSE
136	TMSB10	-0.0504830484273899	0.121547243471354	FALSE
137	EEF2	-0.0582163078568989	0.135439519556826	FALSE
138	PDLIM1	-0.0681024594177959	0.176990819033524	FALSE
139	COL1A2	-0.0733437158941239	0.0604736937718528	FALSE
140	FKBP1A	-0.0762417377645104	0.207447851893665	FALSE
141	YWHAZ	-0.0765263738150068	0.169912027207529	FALSE
142	HN1	-0.0775931211705831	0.238175836391457	FALSE
143	SERPINH1	-0.0779406865697858	0.191978213485207	FALSE
144	VASN	-0.0792871890430398	0.134052733557401	FALSE
145	PGK1	-0.0805098279579148	0.0966643854961799	FALSE
146	HSPE1	-0.0840744582938804	0.111015754907879	FALSE
147	HNRNPAB	-0.0970809507671131	0.240438038797472	FALSE
148	TPM4	-0.0990927428868282	0.101108511528625	FALSE
149	NUCB1	-0.106553837027011	0.134908121084635	FALSE
150	HNRNPD	-0.115132541452873	0.330088165372391	FALSE
151	COL5A2	-0.119456196136603	0.275329143095619	FALSE
152	SERBP1	-0.130811759431017	0.482380768385792	FALSE
153	QSOX1	-0.136000066480545	0.227665368357954	FALSE
154	STIP1	-0.139217606058832	0.395760003549579	FALSE
155	PARK7	-0.143729248474243	0.436325762064823	FALSE
156	SNRPD2	-0.147216674446796	0.660814257409061	FALSE
157	PABPC1	-0.155875769995044	0.515206783449541	FALSE
158	PGAM1	-0.159848289236582	0.677750109242567	FALSE
159	CFL1	-0.177389873477175	0.46361313790048	FALSE
160	VCL	-0.177558766500065	0.976291003754188	FALSE
161	CLU	-0.17989022656297	0.43693242317556	FALSE
162	PKM	-0.193611788681281	0.613877420040046	FALSE
163	TGFB2	-0.194940099961165	0.685353323109791	FALSE
164	FUS	-0.200354141833808	0.682363492814918	FALSE
165	TPM3	-0.202188166468604	0.550170458244681	FALSE
166	EIF4H	-0.203075081263071	112683890108728	FALSE
167	EZR	-0.209218892901072	0.53554144623129	FALSE
168	TPI1	-0.210426788137436	0.898365876101804	FALSE
169	DAG1	-0.233530488037617	0.401113153170116	FALSE
170	HNRNPA2B1	-0.237117696707333	0.865156108527095	FALSE
171	STMN1	-0.238481509499845	0.430126760814761	FALSE
172	HMGB1	-0.24332842029977	0.998081819364331	FALSE
173	SRSF1	-0.246457151588151	131386895800662	FALSE
174	SFPQ	-0.262763784329058	0.260894261302111	FALSE
175	LMNA	-0.281699275974139	0.794653539652232	FALSE
176	HSPA7	-0.283666566512373	14390574670919	FALSE
177	PPIB	-0.284498556912091	0.93586233488776	FALSE
178	HNRNPA1	-0.286745911207447	242520939586585	FALSE
179	FLNA	-0.286962011890029	0.871373256675586	FALSE
180	MSN	-0.299553485434808	125481172726696	FALSE
181	SRSF7	-0.30428142094077	22096406483884	FALSE
182	RPS21	-0.34307775522843	0.819335990142122	FALSE
183	SPARC	-0.357389217350986	0.494754745256607	FALSE
184	TAGLN2	-0.363592013300735	136724401352199	FALSE
185	SERPINE1	-0.409182329122745	0.678434286384264	FALSE
186	HSPA5	-0.409283230960346	126345856199738	FALSE
187	EEF1A1P5	-0.409971227747452	191454168423745	FALSE
188	HSPA8	-0.462758777811247	334892586972154	TRUE
189	PDIA3.1	-0.482882007614723	0.87387895632925	FALSE
190	VIM	-0.51170908493174	0.809345757627704	FALSE
191	ACTG1	-0.577870015883203	13498556305463	FALSE
192	RPS28	-0.595040408237431	122382646615628	FALSE
193	SERPINF1	-0.693906632515391	0.705758696740202	FALSE
194	ENO1	-0.73171654917895	189518893991929	TRUE
195	KISS1	-0.811131339644206	29218406790037	TRUE
196	PPIA	-105210716365799	226222289165191	TRUE
